# Supplementary material for: Intestinal peroxisomal fatty acid β-oxidation regulates neural serotonin signaling through a feedback mechanism
Source: PLoS Biol. 2019 Dec 5;17(12):e3000242. doi: 10.1371/journal.pbio.3000242 (PMC6917301; doi:10.1371/journal.pbio.3000242)
Supplement: S1 Data — (XLSX) [file pbio.3000242.s009.xlsx]

## Sheet: Fig 1A
WT vehicle	acox-1 vehicle	WT 5mM 5HT	acox-1 5mM 5HT
105.856	96.8468	110.36	101.351
96.8468	99.0991	119.369	99.0991
99.0991	105.856	105.856	92.3423
99.0991	99.0991	105.856	96.8468
101.351	94.5946	108.108	94.5946
99.0991	101.351	101.351	99.0991
101.351	96.8468	103.604	96.8468
101.351	94.5946	108.108	99.0991
99.0991	96.8468	108.108	101.351
96.8468	99.0991	110.36	96.8468
96.0699	98.2533	106.987	87.3362
98.2533	96.0699	104.803	104.803
100.437	96.0699	106.987	98.2533
96.0699	98.2533	104.803	100.437
102.62	102.62	104.803	93.8865
100.437	104.803	102.62	96.0699
100.437	109.17	102.62	100.437
100.437	100.437	102.62	98.2533
104.803	106.987	104.803	102.62
100.437	100.437	106.987	100.437
98.2143	98.2143	109.375	102.679
100.446	102.679	102.679	100.446
100.446	107.143	100.446	91.5179
104.911	91.5179	109.375	98.2143
104.911	102.679	107.143	93.75
98.2143	100.446	104.911	95.9821
98.2143	95.9821	104.911	100.446
100.446	95.9821	102.679	89.2857
95.9821	107.143	109.375	93.75
99.3228	94.8081	108.352	99.3228
99.3228	97.0655	108.352	90.2935
99.3228	97.0655	108.352	97.0655
101.58	94.8081	108.352	94.8081
99.3228	99.3228	108.352	99.3228
103.837	94.8081	106.095	97.0655
99.3228	92.5508	108.352	92.5508
94.8081	99.3228	106.095	99.3228
101.58	97.0655	110.609	97.0655
101.58	99.3228	108.352	99.3228
99.0783	99.0783	115.207	94.47
96.7742	94.47	115.207	101.382
96.7742	94.47	117.512	101.382
103.687	99.0783	117.512	96.7742
101.382	103.687	110.599	94.47
99.0783	99.0783	112.903	99.0783
99.0783	96.7742	110.599	101.382
103.687	99.0783	117.512	101.382
101.382	96.7742	115.207	94.47
99.0783	99.0783	117.512	94.47

## Sheet: Fig 1B
WT	aak-2	acox-1	aak-2;acox-1
98.8764	112.36	96.6292	87.6404
103.371	114.607	94.382	92.1348
103.371	110.112	98.8764	98.8764
101.124	105.618	94.382	87.6404
103.371	114.607	92.1348	94.382
98.8764	107.865	96.6292	101.124
94.382	107.865	101.124	94.382
101.124	112.36	94.382	96.6292
98.8764	114.607	94.382	83.1461
96.6292	110.112	98.8764	92.1348
104.308	104.308	95.2381	88.4354
102.041	106.576	95.2381	99.7732
104.308	104.308	99.7732	97.5057
97.5057	102.041	99.7732	99.7732
92.9705	104.308	102.041	102.041
102.041	111.111	99.7732	95.2381
95.2381	108.844	97.5057	97.5057
102.041	106.576	97.5057	99.7732
99.7732	106.576	92.9705	97.5057
99.7732	108.844	97.5057	99.7732
100.686	102.975	98.3982	82.3799
105.263	112.128	86.9565	84.6682
98.3982	114.416	100.686	84.6682
98.3982	109.84	91.5332	80.0915
100.686	109.84	98.3982	84.6682
96.1098	112.128	89.2449	82.3799
100.686	102.975	89.2449	89.2449
100.686	107.551	93.8215	89.2449
98.3982	114.416	89.2449	86.9565
100.686	109.84	98.3982	86.9565
96.1098	114.416	96.1098	93.8215
98.3982	116.705	98.3982	96.1098
100.686	102.975	98.3982	96.1098
107.551	109.84	98.3982	98.3982
105.263	105.263	93.8215	96.1098
96.1098	102.975	89.2449	96.1098
102.975	105.263	100.686	89.2449
96.1098	102.975	98.3982	89.2449
100.686	107.551	93.8215	93.8215
96.1098	105.263	96.1098	91.5332
98.6547	103.139	96.4126	96.4126
96.4126	105.381	100.897	98.6547
103.139	105.381	96.4126	98.6547
100.897	103.139	98.6547	91.9283
100.897	107.623	96.4126	91.9283
100.897	114.35	96.4126	96.4126
103.139	107.623	94.1704	94.1704
100.897	112.108	98.6547	100.897
96.4126	109.865	98.6547	94.1704
98.6547	100.897	100.897	103.139
101.545	108.168	101.545	92.7152
99.3377	114.79	99.3377	92.7152
103.753	110.375	97.1302	97.1302
94.9227	110.375	94.9227	92.7152
101.545	108.168	101.545	92.7152
99.3377	105.96	97.1302	97.1302
97.1302	103.753	101.545	99.3377
101.545	103.753	101.545	97.1302
99.3377	108.168	97.1302	97.1302
101.545	112.583	92.7152	97.1302

## Sheet: Fig 1D
WT BODIPY	acox-1 BODIPY
108.845	160.47
69.7275	154.91
118.845	129.954
95.6515	113.494
86.8191	274.954
120.113	193.791
90.9257	149.013
82.3054	196.286
69.6957	228.535
175.73	201.18
105.371	168.207
72.1059	325.145
112.082	145.778
122.374	232.635
102.066	116.711
67.3447	184.209
100.011	175.94
82.1332	213.393
96.566	198.411
133.335	159.271
121.662	253.923
146.118	159.724
58.4217	143.57
101.691	97.0503
94.3066	152.846
128.519	109.726
88.3429	146.9
79.6326	184.655

## Sheet: Fig 1E
WT vehicle	acox-1 vehicle	WT 5mM 5HT	acox-1 5mM 5HT	WT vehicle post-fast	acox-1 vehicle post-fast	WT 5mM 5HT post-fast	acox-1 5mM 5HT post-fast
100.596	96.1252	105.067	98.3607	96.1252	98.3607	109.538	98.3607
100.596	96.1252	105.067	98.3607	100.596	102.832	100.596	107.303
100.596	96.1252	107.303	93.8897	96.1252	102.832	109.538	100.596
100.596	100.596	107.303	98.3607	96.1252	102.832	105.067	105.067
96.1252	98.3607	105.067	93.8897	98.3607	100.596	109.538	105.067
98.3607	98.3607	109.538	98.3607	102.832	102.832	111.773	107.303
96.1252	96.1252	102.832	98.3607	98.3607	96.1252	111.773	100.596
100.596	100.596	109.538	100.596	102.832	98.3607	109.538	105.067
98.3607	98.3607	107.303	98.3607	100.596	100.596	107.303	105.067
100.596	98.3607	105.067	98.3607	102.832	100.596	107.303	105.067
100.596	98.3607	109.538	96.1252	100.596	100.596	105.067	98.3607
100.596	98.3607	107.303	98.3607	100.596	98.3607	109.538	107.303
105.067	93.8897	102.832	100.596	100.596	98.3607	107.303	107.303
100.596	96.1252	109.538	93.8897	100.596	100.596	111.773	107.303
100.596	98.3607	100.596	98.3607	100.596	100.596	107.303	102.832

## Sheet: Fig 2C
WT	acox-1	acox-1; acox-1p::(+)	acox-1; vha-6p::(+)	acox-1; dpy-7p::(+)
141.442	228.925	152.4	57.647	82.4024
102.587	256.63	95.9136	79.2955	136.126
92.0632	254.604	110.675	169.881	261.642
83.2194	139.748	135.18	139.03	80.2912
124.153	164.35	58.8703	138.952	89.0551
107.11	163.777	136.75	57.8568	121.033
25.2062	164.885	71.808	54.2572	67.5144
82.7748	133.081	75.3244	96.8832	135.75
45.0566	129.939	130.911	81.769	276.763
110.198	140.68	109.12	62.6238	272.061
80.1371	155.146	113.334	112.432	174.139
86.5754	288.878	120.585	118.09
65.9083	196.389	105.891	176.483
149.631		60.2673	130.361
130.875		126.929	86.166
102.182		96.5714	85.8322
154.794		191.759	90.6024
99.9134		103.347	155.161
115.109		130.318	150.651
95.2912		136.439
105.773

## Sheet: Fig 2D
WT vehicle	WT 5mM 5HT	acox-1 vehicle	acox-1 5mM 5HT	acox-1; acox-1p::(+) vehicle	acox-1; acox-1p::(+) 5mM 5HT	acox-1; vha-6p::(+) vehicle	acox-1; vha-6p::(+) 5mM 5HT	acox-1; dpy-7p::(+)	acox-1; dpy-7p::(+) 5mM 5HT
94.9074	108.796	106.481	101.852	101.852	111.111	99.537	118.056	106.481	101.852
101.852	106.481	99.537	101.852	99.537	113.426	101.852	115.741	104.167	108.796
99.537	111.111	101.852	101.852	104.167	118.056	104.167	115.741	106.481	97.2222
101.852	111.111	101.852	99.537	97.2222	94.9074	106.481	118.056	104.167	106.481
99.537	111.111	101.852	99.537	99.537	92.5926	104.167	113.426	101.852	104.167
99.537	111.111	101.852	101.852	101.852	92.5926	106.481	115.741	104.167	101.852
99.537	111.111	92.5926	101.852	101.852	106.481	99.537	104.167	101.852	99.537
101.852	111.111	101.852	99.537	97.2222	113.426	101.852	115.741	104.167	101.852
97.2222	111.111	104.167	104.167	101.852	113.426	106.481	115.741	101.852	101.852
97.2222	115.741	104.167	99.537	97.2222	115.741	104.167	111.111	101.852	99.537
101.852	113.426	99.537	99.537	97.2222	115.741	101.852	101.852	101.852	104.167
101.852	111.111	99.537	97.2222	101.852	113.426	101.852	115.741	97.2222	104.167
101.852	113.426	101.852	101.852	99.537	111.111	99.537	106.481	104.167	106.481
101.852	115.741	97.2222	101.852	97.2222	106.481	101.852	108.796	99.537	106.481
99.537	111.111	101.852	101.852	99.537	111.111	101.852	113.426	101.852	106.481

## Sheet: Fig 3A
WT vehicle	acox-1 vehicle	WT 5mM 5HT	acox-1 5mM 5HT	WT Triascin C	acox-1 Triascin C	WT 5mM 5HT post-TC	acox-1 5mM 5HT post-TC
100.596	96.1252	105.067	98.3607	107.303	102.832	109.538	102.832
100.596	96.1252	105.067	98.3607	102.832	105.067	109.538	111.773
100.596	96.1252	107.303	93.8897	105.067	102.832	114.009	111.773
100.596	100.596	107.303	98.3607	105.067	102.832	114.009	107.303
96.1252	98.3607	105.067	93.8897	98.3607	102.832	107.303	118.48
98.3607	98.3607	109.538	98.3607	105.067	105.067	114.009	109.538
96.1252	96.1252	102.832	98.3607	102.832	105.067	109.538	107.303
100.596	100.596	109.538	100.596	102.832	107.303	114.009	107.303
98.3607	98.3607	107.303	98.3607	100.596	105.067	114.009	107.303
100.596	98.3607	105.067	98.3607	105.067	105.067	111.773	109.538
100.596	98.3607	109.538	96.1252	102.832	105.067	109.538	109.538
100.596	98.3607	107.303	98.3607	102.832	105.067	111.773	111.773
105.067	93.8897	102.832	100.596	107.303	102.832	114.009	109.538
100.596	96.1252	109.538	93.8897	102.832	102.832	109.538	107.303
100.596	98.3607	100.596	98.3607	102.832	102.832	111.773	107.303

## Sheet: Fig 3B
vehicle	Oleic Acid (OA)	Triascin C (TC)	TC pretreat + OA
98.4733	82.4427	105.344	100.763
100.763	87.0229	105.344	100.763
100.763	89.313	100.763	103.053
98.4733	87.0229	100.763	107.634
100.763	89.313	103.053	96.1832
96.1832	93.8931	107.634	100.763
98.4733	93.8931	103.053	98.4733
98.4733	96.1832	107.634	105.344
103.053	91.6031	103.053	93.8931
100.763	82.4427	103.053	100.763
103.053	91.6031	103.053	100.763
100.763	89.313	100.763	100.763
100.763	91.6031	105.344	100.763
100.763	96.1832	105.344	98.4733
98.4733	103.053	103.053	96.1832

## Sheet: Fig 3C
WT	acox-1
1490.01	1587.19
1892.78	1551.91
1378.7	1423.51

## Sheet: Fig 5B
WT	acox-1
30	34
29	42
21	31
23	37
30	39
19	34
30	31
37	55
18	32
25	46
21	18
23	22
22	25
20	19
22	36
28	35
20	61
30	38
28	58
31	37
24	34
22	48
27	43
29	36
20	40
27	37
36	44
38	42
37	38
28	39

[truncated: 37 more sheets: Fig 5C, Fig 5E, Fig 5G, Fig 6A, Fig 6B, Fig 6C, Fig 7B, Fig 6D, Fig 7C, Fig 7D, S1A Fig, S1B Fig, S1C Fig, S1D Fig, S2A Fig, S2B Fig, S3A Fig, S3B Fig, S3C Fig, S3D Fig …]
