# Supplementary material for: Intestinal peroxisomal fatty acid β-oxidation regulates neural serotonin signaling through a feedback mechanism
Source: PLoS Biol. 2019 Dec 5;17(12):e3000242. doi: 10.1371/journal.pbio.3000242 (PMC6917301; doi:10.1371/journal.pbio.3000242)
Supplement: S2 Table — acox-1, acyl-coenzyme A oxidase 1; ESI, electrospray ionization; HPLC, high-pressure liquid chromatography; MS, mass spectrometry. (XLSX) [file pbio.3000242.s011.xlsx]

## Sheet: Upregulated in ESI-
mass to charge (m/z)	retention time	comments	N2__meanInt	N2__fold_over-acox-1	acox-1__meanInt	N2__sdev	acox-1__sdev
247.119	97.6027		76844.7	392324	5.10541	0.829733	0.298144
247.119	114.252		113040	1.97932e+06	17.5099	0.143429	0.158782
261.134	293.977		167036	743152	4.44906	0.113716	0.308211
472.167	343.296		5236.71	313224	59.8133	1.01645	0.2047
275.15	344.08		32776.4	737615	22.5044	0.605258	0.351555
432.224	359.542		1274.74	151980	119.224	0.289459	0.853615
431.24	404.059		1978.16	109824	55.5182	0.478519	0.518564
629.351	415.219		8279.5	129007	15.5815	0.114748	0.731055
339.158	415.225		21729	141654	6.51912	0.120225	0.677121
303.181	415.547	ascr#10	1.48574e+07	5.07822e+07	3.41797	0.165056	0.547196
374.219	423.743		9575.68	664308	69.3745	0.712836	0.339796
303.181	431.234	oscr#10	53425.5	2.07149e+06	38.7735	0.231249	0.324853
551.261	432.637		25648.1	217113	8.46505	0.330495	1.02306
257.176	433.099		13538.7	173647	12.826	0.430372	0.616537
317.197	457.695		35736.7	1.41033e+06	39.4645	0.0502102	0.806633
347.186	464.644		113169	391020	3.45518	0.186667	0.3815
317.197	473.752		18683.7	136175	7.28843	0.316503	0.456747
528.257	477.543		3592.42	376475	104.797	1.06133	0.54471
525.255	480.082		7059.49	135717	19.2247	0.296938	0.237148
528.23	480.082	glas#10	86871.3	1.65972e+06	19.1055	0.515171	0.332265
501.21	480.39		7382.74	142007	19.235	0.434588	0.180085
452.171	486.61		88912.7	813642	9.15103	0.186144	0.285886
402.25	494.167		806.295	107108	132.84	1.11128	0.192047
413.215	499.597		10610.7	150624	14.1955	0.31853	0.547049
331.213	499.619	ascr#18	1.60777e+06	1.7645e+07	10.9748	0.414388	0.365481
431.137	499.619		24046.1	295921	12.3064	0.490533	0.557768
615.232	509.081		48.536	1.47061e+06	30299.3	0.15692	0.839062
281.176	512.683		38629.8	138542	3.58639	0.149729	0.200387
331.213	515.37	oscr#18	74922.3	2.70532e+06	36.1083	0.723498	0.223399
305.176	535.218		24561.2	194575	7.92207	0.11141	0.365956
556.289	539.383		1590.98	1.22706e+06	771.256	1.68399	0.527593
345.228	540.591		51686.1	753296	14.5745	0.268956	0.633677
346.232	540.652		12098.8	111751	9.23656	0.347157	0.511233
418.187	541.034		80284.9	731467	9.11089	0.22263	0.285342
481.183	541.168		46413.6	337065	7.26219	0.339784	0.243757
283.192	545.512		124920	494127	3.95553	0.0445331	0.28359
633.251	554.61		1204.87	110450	91.6702	1.24088	0.288954
556.261	555.106	glas#18	13927.1	917722	65.8949	0.692321	0.3089
644.247	560.631		7753.02	100745	12.9943	1.12578	0.649995
393.228	565.599		198947	656977	3.30227	0.23483	0.237823
769.258	574.165		1084.85	153633	141.617	1.66157	0.834255
532.268	579.825		35253.4	532287	15.0989	0.357672	0.0989283
533.271	579.861		9373.13	121014	12.9107	0.388981	0.0551861
359.244	581.879	ascr#20	124243	4.35459e+06	35.049	0.334475	0.321672
297.207	586.121		182786	793563	4.34148	0.129182	0.430158
524.225	592.024		48.536	446405	9197.41	0.15692	0.934506
584.32	597.024		4058.02	244830	60.3325	1.71321	0.766481
492.202	599.375		17558.9	139567	7.94852	0.171918	0.319112
490.257	608.248		19198.8	168264	8.76431	0.584709	0.340437
355.249	613.654		219930	660971	3.00537	0.0986485	0.319549
299.223	623.29		87337.4	382651	4.38129	0.128007	0.501672
379.249	623.87		113897	394191	3.46094	0.215598	0.154674
359.244	625.465		12626.1	125226	9.91804	0.170994	0.348492
584.292	625.465		1338.72	374080	279.431	0.677008	0.332162
589.359	629.558		3092.66	128374	41.5091	0.362458	1.26306
311.223	630.696		425420	1.68624e+06	3.9637	0.189861	0.447211
465.282	630.701		938.834	264556	281.793	0.82499	0.520883
516.273	641.892		16648.3	147682	8.87074	1.24219	0.113967
572.284	647.792		56824.1	223409	3.93159	0.377789	0.155971
608.284	648.089		73803.3	316332	4.28616	0.454269	0.382316
584.284	649.503		133748	430537	3.21902	0.473806	0.259256
627.277	655.313		41266.7	332178	8.04954	0.725608	0.165127
654.327	658.31		676.546	132153	195.334	1.61904	0.580043
268.192	661.725		16645.9	143161	8.60036	0.115619	0.355826
387.275	666.274		63717.1	404215	6.3439	0.235027	0.508951
352.249	669.684		68508.3	203991	2.97761	0.0238983	0.253719
325.238	673.74		199066	1.61778e+06	8.12682	0.154574	0.37038
492.273	674.753		60446.7	246021	4.07004	0.501313	0.132148
610.299	679.433		1.46013e+06	6.4053e+06	4.38681	0.357999	0.222988
710.225	679.765		11975	211630	17.6726	0.654531	0.0157668
698.224	681.231		13136.5	383496	29.1931	1.04505	0.688447
612.306	681.527		63160.9	279024	4.41767	0.335148	0.247234
598.3	681.601		1.66024e+06	7.82104e+06	4.71078	0.631	0.203255
387.275	683.803		16862.1	120140	7.12484	0.172725	0.264179
537.245	685.115		19367.7	105588	5.45178	0.195906	0.851733
474.249	685.308		52063.1	317774	6.10363	0.223907	0.779165
416.281	686.73		36872.9	109265	2.9633	0.114586	0.146432
547.268	697.417		36044.2	153319	4.25363	0.0164489	0.23651
282.208	698.364		43648.5	207177	4.74649	0.390725	0.469603
342.134	710.963		26847	157455	5.86491	0.212115	0.113092
685.276	711.284		119820	685342	5.71979	0.105186	0.212548
299.202	713.471		274626	825634	3.00639	0.100741	0.0900275
327.254	718.324		97751.5	693773	7.09731	0.110049	0.436411
325.238	719.474		93750.2	338552	3.61121	0.222517	0.295893
655.308	720.682		9987.74	162143	16.2342	1.25858	0.204271
874.523	723.41		30062	119319	3.9691	0.344863	0.1584
514.257	725.386		558540	2.80327e+06	5.01892	0.0519647	0.388434
510.283	728.957		51598.9	208714	4.04494	0.0732113	0.522507
549.283	730.165		36846.3	119713	3.24899	0.171253	0.313045
332.223	731.119		37074.2	120624	3.25358	0.227503	0.166699
296.223	736.406		237939	1.40765e+06	5.91599	0.103156	0.533809
343.142	739.16		25780.5	127046	4.92798	0.219919	0.163639
687.291	739.16		120843	427741	3.53964	0.140821	0.204273
514.257	740.576		346325	1.25617e+06	3.62714	0.0683847	0.305584
617.272	746.426		657241	3.02676e+06	4.60525	0.307532	0.279731
874.524	746.622		23865.4	154227	6.46236	0.298337	0.226029
310.239	749.308		110300	468244	4.24518	0.141522	0.315976
505.257	758.733		18509.9	106423	5.74953	0.0828911	0.633944
334.239	761.389		77689.6	534457	6.87938	0.0902748	0.625666
271.228	762.401		280531	5.23016e+06	18.6438	0.153742	0.654473
353.27	769.278		13511	104526	7.73633	0.37701	0.148369
334.239	769.424		51132.1	208985	4.08716	0.154237	0.164492
341.269	770.548		97542.2	395152	4.05109	0.244967	0.194629
298.239	776.99		151687	519069	3.42198	0.16974	0.383579
469.257	781.301		37488.6	180717	4.82059	0.720098	0.369135
269.212	787.722		207692	1.49069e+06	7.17741	0.177369	0.43366
354.265	794.452		143650	527462	3.67185	0.173575	0.232233
531.273	798.635		818040	2.76272e+06	3.37725	0.115778	0.190754
586.315	798.717		87144.3	423802	4.86323	0.484782	0.489797
587.318	798.88		28766.7	125545	4.36424	0.402134	0.468121
336.255	801.46		1.01791e+06	4.23819e+06	4.16363	0.0718173	0.385653
436.18	801.46		36333.6	158071	4.35055	0.155023	0.419827
311.096	805.346		20305.6	138720	6.83164	0.248794	0.541679
211.17	805.407	C13-(1DBE)-fatty acid	2.16853e+07	1.44406e+08	6.65915	0.349715	0.597837
211.227	805.608		20200.1	150908	7.47066	0.453783	0.602931
211.113	805.809		21775.5	175289	8.04982	0.499452	0.601172
654.362	809.809		53297.5	233926	4.38906	0.572705	0.399349
324.255	814.184		2.10647e+06	1.06003e+07	5.03226	0.202705	0.438594
387.25	814.371		31727.1	171259	5.39788	0.184951	0.508483
424.18	814.371		80897.8	484960	5.99473	0.246668	0.568149
326.261	814.374		17325.6	108692	6.27348	0.0660194	0.424369
997.531	816.346		75829.4	361883	4.77234	0.724105	0.312863
474.262	824.639		1.2533e+06	5.38399e+06	4.29586	0.201429	0.379561
696.445	825.222		19009.7	107953	5.67883	1.33034	0.131675
355.285	825.73		105688	454019	4.29583	0.0797189	0.19487
862.56	825.837		170780	517298	3.02904	0.408345	0.157583
596.193	827.971		64601.5	217276	3.36333	0.305038	0.170979
598.188	827.971		1.4257e+06	5.28552e+06	3.70733	0.375551	0.15654
599.191	827.971		345013	1.41323e+06	4.09616	0.353072	0.235718
600.193	827.979		62644.6	195840	3.1262	0.38013	0.205321
998.536	827.979		22515.8	283643	12.5975	0.135343	0.365075
997.53	828.038		51291.9	624263	12.1708	0.0633701	0.363651
463.266	830.549		27685.6	108896	3.93332	0.109675	0.434129
574.187	833.04		23728.2	160028	6.74419	0.266039	0.708562
1143.65	836.41		68549.2	267133	3.89695	0.485366	0.213172
482.239	836.988		27744.5	115743	4.17173	0.422021	0.265658
1141.65	836.988		284250	1.08696e+06	3.82397	0.409372	0.180883
1010.55	837.184		32047.1	113736	3.54901	0.400717	0.112387
998.542	837.397		58192.8	179530	3.08509	0.353844	0.175299
307.228	843.641		116948	560824	4.79549	0.191391	0.525009
497.289	846.922		38327.4	162657	4.24389	0.169117	0.409009
526.294	847.365		127596	544497	4.26735	0.22342	0.332081
448.286	847.723		23326.4	142119	6.09264	0.440489	0.903745
214.189	857.325		82114.7	363200	4.42309	0.395769	0.560505
954.566	857.401		38876.2	143231	3.68428	0.31599	0.378783
954.567	857.405		33322.5	117343	3.52143	0.31599	0.356213
497.288	862.317		100559	433487	4.31076	0.28317	0.305853
532.36	863.231		13900.6	123657	8.89579	0.599655	0.211429
373.238	866.288		4123.6	125733	30.4911	1.71351	0.797307
508.304	868.543		40873.4	234374	5.73415	0.170429	0.368975
523.304	871.707		52202.9	272975	5.22912	0.231669	0.521343
577.207	872.029		253208	764098	3.01767	0.163338	0.196623
576.203	872.194		1.26299e+06	3.73797e+06	2.95961	0.149679	0.155535
953.563	872.826		26867.8	188546	7.01755	0.351594	0.479949
366.301	873.106		91054.6	276483	3.03645	0.0847014	0.177248
941.563	873.601		20001	137153	6.85728	0.200723	0.454491
535.304	873.671		43660.7	205935	4.71672	0.0920014	0.557656
976.569	884.27		53093.8	177646	3.34589	0.183461	0.161285
977.571	884.317		30151.3	103481	3.43206	0.155827	0.251642
1121.68	884.683		39978.5	149450	3.73825	0.100472	0.31715
940.568	886.782		24480.9	132405	5.40851	0.286825	0.402233
1085.68	887.085		14173.1	103670	7.31457	0.572389	0.482447
928.568	887.688		24214.5	109906	4.53888	0.185729	0.0135165
971.61	890.427		22827.5	141595	6.20282	0.0481814	0.676174
288.205	891.024		1.80511e+06	5.53421e+06	3.06585	0.0229752	0.352763
929.564	891.551		10480.9	207273	19.7762	0.183257	1.04278
670.394	892.941		29501.6	129353	4.3846	0.583905	0.0999446
512.307	893.505		589134	2.28133e+06	3.87235	0.298242	0.335065
611.229	893.505		112938	619645	5.48658	0.500336	0.368585
352.286	896.823		237509	1.46413e+06	6.16453	0.16236	0.435426
353.289	896.823		56966.2	250526	4.3978	0.124618	0.34229
452.278	897.175		259257	1.64305e+06	6.33753	0.207986	0.139539
414.301	903.053		42855.4	251803	5.87564	0.270622	0.514103
568.352	904.695		406188	1.20069e+06	2.956	0.0251135	0.317692
928.568	904.725		39630.3	281045	7.09168	0.291557	0.559814
1073.68	904.725		24855	242261	9.74694	0.465289	0.642226
929.572	905.11		18846.2	146017	7.74782	0.320472	0.586353
1009.63	906.581		21854.8	103748	4.74714	0.307097	0.226906
513.31	908.587		45124.7	298570	6.61655	0.412662	0.606513
511.304	908.772		2.00843e+06	1.189e+07	5.92005	0.393749	0.549526
611.229	908.773		101648	608213	5.98353	0.332358	0.900262
490.294	914.311		210546	741383	3.52124	0.0866666	0.323192
491.297	920.883		27584.2	152282	5.52065	0.128321	0.488142
467.297	927.393		459467	1.36776e+06	2.97685	0.225339	0.147653
592.362	929.578		290710	921507	3.16985	0.129271	0.325549
239.201	936.909	C15-(1DBE)-fatty acid	2.90166e+08	8.69409e+08	2.99625	0.441226	0.264588
479.41	936.973		48641.2	556732	11.4457	0.752889	0.564884
239.27	937.206		308780	916584	2.9684	0.492956	0.294253
480.413	937.206		10900.7	172179	15.7953	0.93812	0.580374
242.209	937.467		123323	404960	3.28373	0.493667	0.272218
241.206	937.911		734822	2.59124e+06	3.52635	0.524017	0.305538
507.266	946.292		54367.9	162065	2.98089	0.0963463	0.399402
471.289	946.582		126358	525713	4.16052	0.152745	0.633758
534.285	946.582		353194	1.14074e+06	3.22978	0.0884812	0.398486
938.59	946.731		11741.2	185004	15.7568	0.0982697	1.09135
938.591	946.737		11793.4	187096	15.8645	0.150155	1.07332
264.111	972.099		12093.6	102737	8.49512	0.149123	0.66193
289.217	976.461		140807	444985	3.16025	0.245824	0.22325
442.333	987.611		11146	145894	13.0894	0.352568	1.08776
315.233	996.641		93123.7	331031	3.55474	0.101554	0.161629
957.667	1026.31		3386.34	168598	49.7877	1.07413	1.0361
293.249	1087.02		101208	504153	4.98133	0.160049	0.536955
689.459	1090.66		17673.3	301284	17.0474	0.921952	0.551884
688.456	1090.7		86919.9	814087	9.36594	0.594754	0.550492
788.381	1091.3		7352.67	238722	32.4674	1.72165	0.506788
565.335	1097.85		80168	251386	3.13574	0.582463	0.13911
537.313	1097.94		46407.5	141867	3.05698	0.397633	0.109928
478.33	1098.12		163361	533700	3.267	0.213823	0.315944
479.333	1100.21		29607.1	198815	6.71511	0.130973	0.513028
676.455	1107.93		65665.5	218067	3.32088	0.157561	0.364824
702.472	1115.26		39838.4	179924	4.51635	0.560807	0.302665
740.487	1128.1		4570.28	600532	131.4	1.71532	0.325877
691.474	1133.79		6589.17	171013	25.9536	1.45624	0.619687
691.475	1133.93		8749.28	178793	20.4351	0.987545	0.609312
590.348	1135.83		642232	2.95101e+06	4.59493	0.315393	0.468844
766.502	1152.28		61679.4	485881	7.87753	1.32561	0.391237
443.21	1154.44		58824.5	236357	4.018	0.433233	0.23537
578.348	1155.12		45381	208808	4.60122	0.467678	0.309484
717.49	1158.33		32270.7	235347	7.2929	0.726667	0.503854
792.519	1169.02		70581.3	983055	13.928	0.137504	0.288084
893.446	1169.02		5266.25	159647	30.3151	1.71753	0.370564
705.491	1179.2		43369.7	183943	4.24128	0.628011	0.300636
704.488	1179.74		79588.8	329591	4.14117	0.276291	0.126417
530.371	1188.01		52374.8	160129	3.05736	0.076298	0.317961
565.345	1188.01		18137.9	145109	8.00034	0.508928	0.265181
593.367	1188.01		25998.2	231868	8.91862	0.907289	0.365127
529.368	1188.07		183061	571250	3.12055	0.106496	0.291917
592.364	1188.07		92211.8	873905	9.47715	0.637999	0.384837
792.518	1198.33		528961	1.63959e+06	3.09964	0.782774	0.0683148
377.267	1198.42		5358.96	101673	18.9726	0.469637	0.487482
758.57	1199.08		252905	1.73978e+06	6.87921	0.359455	0.857193
701.557	1199.18		88526.6	581912	6.57329	0.117272	0.643712
776.524	1214.68		13182	632911	48.0131	1.72625	0.576194
618.379	1218.4		194226	1.44558e+06	7.44277	0.535424	0.575967
591.36	1218.5		37578	236194	6.28543	0.395879	0.547373
776.523	1223.45		10881.1	952782	87.5631	1.72502	0.0919252
606.379	1237.91		269113	838617	3.11623	0.525032	0.0673205
657.542	1257.76		14835.6	216756	14.6105	1.7269	0.998961
557.399	1266.8		17684.5	121706	6.8821	0.246876	0.585846
620.395	1266.81		28156.9	200214	7.11063	0.259908	0.581518
704.577	1278.59		104183	796127	7.64166	0.0881008	1.30045
646.411	1296.66		8358.78	122553	14.6616	0.550762	0.642799
213.055	1301.77		16213.1	390853	24.1072	0.892551	0.695933
323.295	1302.32		4.08591e+06	1.7663e+07	4.32291	0.0235139	0.4628
299.202	1304.45		415088	1.55736e+06	3.75187	0.430923	0.335383
213.055	1311.36		19863	804415	40.4982	0.77561	0.496359
861.642	1366.95		18581.6	186244	10.023	0.654902	0.846485
395.389	1377.28		165322	694972	4.20374	1.01582	0.110039
624.584	1396.46		15647	1.6453e+06	105.151	1.45713	1.57963
351.327	1396.62		10595.8	104757	9.88666	0.421138	0.688324
686.577	1396.92		21635.5	1.5824e+06	73.1389	1.72798	1.25715
923.864	1397.02		4641.45	562462	121.182	1.46969	1.47327
425.236	1398.72		7366.37	239109	32.4595	0.416024	0.524278
722.503	1404.83		9490.01	362763	38.2258	1.72276	0.796594
622.578	1408.8		165965	1.97489e+07	118.994	0.91188	0.512688
623.581	1409.65		49226.4	7.98631e+06	162.236	1.04361	0.319768
622.578	1417.32		102666	1.80139e+07	175.461	0.778393	0.471659
725.551	1424.8		1894.17	501984	265.015	0.336041	0.845842
948.896	1432.08		48.536	606546	12496.8	0.15692	0.193471
725.551	1433.77		1623.07	395640	243.76	0.504257	0.77985
685.573	1437.7		57551.6	7.3087e+06	126.994	0.319546	0.447783
623.581	1442.82		66635.9	3.18957e+06	47.8657	1.04028	0.401796
658.554	1443.04		83842.3	2.3647e+06	28.2041	0.976699	0.120353
725.551	1443.33		970.157	113791	117.291	1.64118	0.723817
593.57	1449.28		1790.21	134170	74.9465	1.6828	0.387352
685.573	1497.44		36065.6	859632	23.8353	0.64038	0.472785
654.604	1516.8		10730.3	241408	22.4978	1.72383	0.954265
783.593	1543.74		8292.55	127130	15.3307	1.10958	0.28788
798.647	1544.49		14105.2	539707	38.2629	1.09411	0.405418
940.584	1550.58		48.536	176253	3631.39	0.15692	1.54044
875.657	1550.63		31367.6	234984	7.49128	1.59783	0.44684
861.642	1550.68		1765.66	224122	126.933	1.68212	0.537982
876.66	1550.68		12677.1	127742	10.0766	1.7251	0.510104
717.6	1550.68		2231.48	540149	242.059	1.46779	0.906442
941.588	1550.69		48.536	105022	2163.79	0.15692	1.58381
941.587	1550.82		48.536	104851	2160.27	0.15692	1.58786
875.658	1551.24		27346.3	248789	9.09771	1.47337	0.507431
831.675	1559		8287.53	167697	20.2349	1.33929	0.508789
834.623	1559.1		3965.11	237742	59.9586	1.70981	0.403929
835.627	1559.1		4819.9	119581	24.81	1.14392	0.371288
867.653	1559.1		4436.8	111952	25.2325	1.71218	0.460007

## Sheet: Downregulated in ESI-
mass to charge (m/z)	retention time	comments	N2__meanInt	N2__fold_over-acox-1	acox-1__meanInt	N2__sdev	acox-1__sdev
138.019	483.424		524699	5.08142	103258	0.134196	0.21188
165.04	493.136		168689	5.77427	29214	0.138664	0.695402
167.02	299.071		395551	8.52915	46376.3	0.587382	0.559009
178.087	335.052		146276	4.40734	33189.1	0.520162	0.486387
195.905	701.084		3.02066e+06	4.88204	618729	0.0391396	0.951895
195.905	830.736		1.96023e+06	5.3606	365673	0.0597529	1.03272
199.133	432.775		5.1348e+06	4.56129	1.12573e+06	0.152078	0.762115
200.137	433.202		444482	4.86819	91303.3	0.220091	0.771545
201.124	99.7639		459611	9.68743	47444.1	0.563719	0.576084
201.149	464.507		2.46763e+06	40.9092	60319.7	0.16036	1.02579
202.153	464.524		220565	36.0331	6121.19	0.234236	0.842317
205.073	318.403		132512	5.68311	23316.8	0.425596	0.778782
215.129	339.104		870307	7.97132	109180	0.219239	0.583463
217.003	230.662		746700	6.87405	108626	0.598335	0.673797
218.068	375.269		1.21859e+06	4.17948	291566	0.107366	0.196964
220.098	390.471		1.18381e+06	5.53642	213822	0.151596	0.774851
227.14	355.007		171590	14.1784	12102.2	0.386553	0.0934458
236.093	351.521		186946	6.32208	29570.4	0.11408	0.339132
236.093	331.613		662961	4.97756	133190	0.135615	0.984408
239.059	1161.31		590160	4.73891	124535	0.60182	0.385422
253.156	429.22		449131	4.31737	104029	0.131148	0.578173
271.228	821.802		4.54897e+06	4.81163	945413	0.431457	0.407651
272.231	822.077		600226	4.97878	120557	0.522345	0.302678
272.883	820.714		1.04553e+06	4.56956	228802	0.0430165	0.845415
273.134	311.242	ascr#7	477299	24.6797	19339.8	0.454518	0.0810488
281.064	375.229		144644	6.64577	21764.8	0.351944	0.196226
283.069	274.664		1.51996e+06	9.31216	163223	0.440389	1.22771
301.166	466.745		121971	5.11546	23843.7	0.548722	0.179174
301.166	402.367	ascr#3	1.16792e+07	65.9221	177167	0.098648	0.574962
302.169	402.26		1.80692e+06	99.1475	18224.6	0.112138	0.502611
313.078	1161.31		148915	5.06265	29414.5	0.570381	0.5665
314.209	352.295		664248	58.269	11399.7	0.18648	0.583574
315.181	465.517		593325	3.48018	170487	0.23423	0.207556
325.106	311.827		269201	37.8954	7103.79	1.29336	0.574433
325.107	308.837		232084	14.4114	16104.2	1.29784	0.307698
326.208	434.305		310312	12.3808	25064.1	0.275424	0.148484
326.209	446.164		199684	54.8029	3643.67	0.248124	0.277469
327.29	1060.72		249145	3.49874	71210	0.30159	0.263697
340.126	345.871		169171	4.10849	41176	0.724915	0.0797641
340.224	448.493		234156	69.4871	3369.77	0.12504	0.386633
363.203	449.932		105829	5.17596	20446.3	0.424119	0.190576
367.322	1168.32		264777	4.21707	62786.9	0.548538	0.260413
378.157	832.48		136767	4.19251	32621.7	0.350847	0.256701
379.268	960.046		112908	7.53547	14983.5	0.549334	0.92905
383.169	402.26		108730	73.5804	1477.7	0.119167	0.573211
401.091	402.26		132056	99.8419	1322.65	0.174051	0.25537
410.162	831.355		193062	5.2418	36831.3	0.261836	0.695897
421.187	543.266		271832	42.3263	6422.29	0.243694	0.145915
421.198	493.462		471790	195.724	2410.49	1.11373	0.209177
426.322	963.721		137108	4.69136	29225.6	0.329639	0.532159
443.169	391.668		137025	39.705	3451.08	0.526331	1.24896
444.203	585.366	icas#3	457736	138.446	3306.24	0.335517	0.885426
445.125	681.587		810986	4.23949	191293	0.438401	0.456661
446.129	681.662		142129	3.69609	38453.8	0.42593	0.420867
446.299	1166.15		187902	5.5066	34123	0.0119561	1.4662
467.213	391.616		1.51237e+06	34.2623	44140.8	0.491256	1.18121
468.217	391.685		250348	30.105	8315.81	0.584216	1.20075
470.188	391.802		1.25935e+06	32.8516	38334.5	0.508654	1.14485
471.191	391.754		175241	27.0698	6473.69	0.565879	1.17681
476.278	824.639		424610	3.21681	131997	0.0882885	0.413431
482.203	374.849		276067	23.6116	11692	1.00356	0.742856
484.194	493.493		108245	1069.09	101.25	1.07709	1.26611
507.198	585.366		121283	101.998	1189.07	0.424398	0.526312
521.214	369.835		134016	205.619	651.769	0.916354	1.67922
526.214	466.65		361636	18.8342	19201.1	0.626788	0.636011
591.338	903.778		196564	33.5983	5850.42	0.333989	0.954275
592.399	998.01	NAMAPE	297557	329.229	903.8	0.153869	0.26041
601.3	862.383		402774	143.462	2807.53	0.317601	1.71979
602.303	862.383		103450	4262.49	24.2698	0.336017	0.320842
605.319	434.779		107697	48.7428	2209.5	0.237169	1.48554
606.413	1038.49	NAMAPE	3.20206e+06	312.111	10259.4	0.28976	1.50984
606.414	1024.97	NAMAPE	952123	552.114	1724.5	0.237312	0.679649
611.328	826.071		686373	366.932	1870.57	0.132538	1.71364
612.33	827.824		224708	21.1038	10647.7	0.113598	0.35397
614.302	826.633		630058	721.781	872.92	0.0945924	1.6926
618.414	1033.05	NAMAPE	2.14709e+06	78.3282	27411.4	0.739442	0.444239
618.414	1041.86	NAMAPE	1.78483e+06	100.303	17794.3	0.431632	1.09177
619.261	591.888		343855	6.17827	55655.5	0.574508	0.569412
619.37	998.927		129184	115.004	1123.3	0.269299	1.25402
620.42	1032.89		110443	159.678	691.66	0.748762	0.856024
620.429	1073.69	NAMAPE	2.2771e+07	187.341	121549	0.177049	0.742847
620.429	1065.47	NAMAPE	2.1645e+07	225.907	95813.7	0.0963693	0.854518
621.433	1074		5.30416e+06	167.252	31713.7	0.227783	1.17326
621.433	1065.56		8.81182e+06	324.538	27151.9	0.125283	1.26985
622.435	1074		875615	36078.4	24.2698	0.17644	0.320842
622.436	1065.56		1.38818e+06	376.506	3686.99	0.123297	1.39524
623.439	1065.56		144889	5969.93	24.2698	0.132829	0.320842
625.344	862.478		3.90633e+06	116.482	33536	0.337693	1.15886
626.347	862.125		1.2474e+06	50.413	24743.7	0.345125	0.534461
627.349	859.561		200872	37.2616	5390.85	0.347202	0.864053
627.35	862.151		203338	42.0307	4837.84	0.352952	0.86341
628.318	862.665		4.93682e+06	91.6381	53873	0.236688	1.26772
629.322	862.431		1.53069e+06	128.629	11900	0.250727	1.67432
630.324	862.431		239087	119.489	2000.91	0.206622	1.37637
632.429	1060.41	NAMAPE	1.55034e+07	102.407	151390	0.448254	0.406954
632.43	1068.03	NAMAPE	1.20164e+07	94.3597	127346	0.145969	0.746181
633.433	1060.29		5.2804e+06	110.322	47863.3	0.438151	0.739127
633.433	1068.38		4.2191e+06	106.697	39542.7	0.154261	0.797016
634.436	1060.16		809730	197.432	4101.31	0.433931	1.22368
634.436	1068.38		814563	209.716	3884.12	0.237354	1.1777
634.445	1099.24	NAMAPE	2.9332e+07	126.67	231562	0.229974	0.935948
634.445	1091.25	NAMAPE	3.59758e+07	197.707	181965	0.246354	1.17395
634.445	1114.98	NAMAPE	4.81982e+06	18.3518	262635	0.179465	0.28654
634.445	1106.33	NAMAPE	2.05897e+07	109.468	188088	0.0897058	0.481026
635.438	1060.45		115761	345.196	335.35	0.512722	1.62937
635.449	1115.05		1.49261e+06	15.8854	93961.1	0.0491069	0.318024
635.449	1099.45		9.74289e+06	113.781	85628.4	0.24217	1.24
635.449	1091.31		1.40425e+07	231.591	60634.7	0.237703	1.47435
635.449	1107.32		6.27744e+06	102.296	61365.6	0.136399	0.57595
636.452	1091.37		2.54171e+06	376.116	6757.79	0.319268	1.493
636.452	1107.53		939442	145.514	6456.05	0.124171	1.24652
636.452	1099.67		1.65106e+06	308.663	5349.07	0.217278	1.72561
637.347	855.635		303066	34.3178	8831.13	0.101105	0.285432
637.455	1091.37		286195	11792.2	24.2698	0.237106	0.320842
639.359	918.753		990749	32.3431	30632.5	0.110329	1.51981
639.359	908.643		161448	20.8982	7725.45	0.324582	1.72759
640.319	852.961		428179	49.0865	8722.94	0.104638	1.03082
640.363	919.429		345046	23.4145	14736.4	0.0784214	1.04962
641.322	852.884		126243	55.7533	2264.31	0.157142	1.36349
642.334	908.862		188612	24.8745	7582.58	0.389515	1.72751
642.334	919.255		1.10549e+06	100.251	11027.3	0.217687	1.48918
642.414	1030.06		209245	112.467	1860.49	0.616012	1.37992
643.338	918.867		322734	162.666	1984.03	0.177429	1.71469
644.43	1063.95	NAMAPE	1.88976e+06	33.7544	55985.6	0.375589	0.101614
644.43	1055.67	NAMAPE	1.61421e+06	17.3088	93259.3	0.391903	0.0426409
644.43	1048.64	NAMAPE	1.00352e+06	31.0811	32287.1	0.825428	0.145996
645.433	1064.99		375000	52.5474	7136.4	0.324784	0.390582
645.433	1056.49		581818	25.8552	22502.9	0.454639	0.1218
646.436	1056.53		128360	236.159	543.531	0.327605	1.65048
646.445	1101.53		2.42683e+07	36.7237	660835	0.361616	0.198403
646.445	1094.75	NAMAPE	2.55297e+07	52.9146	482470	0.455997	0.434257
646.445	1086.53	NAMAPE	1.34463e+07	137.016	98136.6	0.174086	0.837034
646.445	1108.83	NAMAPE	1.05419e+07	28.565	369051	0.284607	0.300944
647.449	1094.97		9.25344e+06	63.5666	145571	0.444324	0.583529
647.449	1086.75		4.96542e+06	128.363	38682.6	0.132355	1.0425
647.449	1108.57		3.92278e+06	29.3519	133646	0.408852	0.290992
648.451	1095.19		1.68076e+06	113.305	14833.9	0.508521	1.02695
648.452	1086.75		1.02342e+06	715.649	1430.05	0.129966	0.974801
648.452	1102.54		1.28644e+06	43.5088	29567.3	0.459587	0.0854354
648.452	1109.92		662655	32.425	20436.6	0.406681	0.427272
648.46	1123.09	NAMAPE	1.7318e+07	52.3144	331036	0.334464	1.37427
648.46	1129.94	NAMAPE	6.3658e+07	95.0895	669454	0.0657749	1.02603
648.461	1138.35	NAMAPE	3.03301e+07	56	541609	0.106471	0.128001
649.454	1095.19		244122	513.331	475.565	0.590691	1.65964
649.464	1130.21		2.4048e+07	82.9848	289788	0.054813	1.16142
649.464	1123.3		6.55679e+06	52.9888	123739	0.328888	1.45788
649.464	1138.62		1.30314e+07	57.4228	226938	0.106218	0.257316
650.467	1130.63		4.4276e+06	119.954	36910.9	0.0845286	1.69355
651.359	904.459		2.93961e+06	29.4726	99740.3	0.253389	0.669433
652.363	904.354		907721	21.7808	41675.3	0.289152	0.607404
653.366	903.778		188819	40.3669	4677.57	0.210847	0.722247
653.375	957.368		2.63286e+06	145.827	18054.7	0.340941	1.73014
653.375	968.24		254862	68.6936	3710.13	0.129132	1.36592
654.334	903.679		2.07101e+06	51.1866	40460	0.314701	1.18178
654.378	957.368		849571	95.9469	8854.6	0.339794	0.918085
654.414	1027.78		215207	62.7958	3427.09	1.05631	0.621733
655.337	903.558		601794	60.5588	9937.35	0.346426	1.12821
655.346	998.927		115965	123.785	936.822	0.22422	1.09178
656.35	957.585		2.78369e+06	97.2493	28624.3	0.31576	1.44792
656.35	968.422		274918	96.6244	2845.22	0.145043	1.71995
657.353	957.368		850679	184.285	4616.1	0.276304	1.72459
657.433	1062.17		100642	127.461	789.596	0.889377	1.68844
658.355	957.368		153490	6324.32	24.2698	0.320984	0.320842
658.445	1082.28	NAMAPE	5.57932e+06	27.6111	202068	0.789862	0.200981
660.461	1125.08	NAMAPE	8.14412e+07	33.8563	2.4055e+06	0.0826836	0.0861239
660.461	1132.9	NAMAPE	4.59281e+07	34.589	1.32783e+06	0.112666	0.0959272
660.461	1117.52	NAMAPE	6.14558e+07	46.8812	1.31088e+06	0.323793	0.306452
661.464	1132.9		1.68073e+07	31.1694	539226	0.116438	0.0668223
661.464	1118.82		2.58813e+07	47.7572	541935	0.31193	0.309938
662.467	1126.23		4.89646e+06	28.9183	169321	0.0935228	0.37477
662.468	1118.95		5.69664e+06	64.3127	88577.2	0.314633	0.557304
662.476	1153.92	NAMAPE	4.61657e+07	108.722	424619	0.171358	1.23281
662.477	1168.85	NAMAPE	1.92794e+07	71.0915	271191	0.172	0.802401
662.477	1161.96	NAMAPE	1.97931e+07	58.1605	340319	0.0364897	0.971431
662.477	1178.42	NAMAPE	4.59884e+06	10.0462	457769	0.172188	0.241391
663.36	885.242		559202	11.3485	49275.4	0.041466	0.479707
663.479	1153.4		1.84814e+07	122.488	150884	0.244844	1.22909
663.48	1168.88		7.70665e+06	67.5074	114160	0.114646	0.657523
663.48	1153.92		1.63878e+07	113.073	144931	0.226474	1.29312
663.48	1162.05		7.7084e+06	57.3541	134400	0.0559696	1.06957
663.48	1178.35		1.6439e+06	9.28524	177044	0.245634	0.167364
664.363	885.074		185913	9.50471	19560.1	0.030746	0.406809
664.483	1154.12		3.06444e+06	141.45	21664.5	0.196096	1.73046
664.483	1169.82		1.17764e+06	48.0428	24512.3	0.141109	1.16661
664.483	1162.05		1.29375e+06	42.8561	30188.2	0.0953198	1.58438
665.248	862.383		215067	228.624	940.702	0.270946	1.69544
666.334	885.668		492134	25.3315	19427.7	0.199119	0.84325
667.338	885.102		165228	53.2354	3103.73	0.121718	1.29832
667.391	1019.35		712155	29343.3	24.2698	0.0285333	0.320842
668.349	941.599		2.35184e+06	43.0463	54635.1	0.0936317	0.960495
668.394	1019.35		209569	85.7661	2443.5	0.117593	0.939083
668.43	1061.86	NAMAPE	1.39424e+06	145.847	9559.63	0.636815	1.32122
668.43	1053.64	NAMAPE	1.79562e+06	272.683	6585.02	0.859652	1.72682
669.433	1062.17		596601	264.593	2254.79	0.630935	1.13414
669.433	1053.64		676651	1219.18	555.003	0.862216	1.65216
669.458	1169.58		206320	3.54162	58255.8	0.124348	0.210371
670.436	1061.61		101211	4170.25	24.2698	0.60836	0.320842
670.436	1053.56		131473	5417.17	24.2698	0.994806	0.320842
672.461	1104.28	NAMAPE	1.3276e+07	60.4613	219579	0.374613	0.254738
672.461	1118.83	NAMAPE	1.32053e+07	26.5581	497223	0.176434	0.133367
672.461	1113.88	NAMAPE	1.34925e+07	28.0713	480650	0.153074	0.28979
673.464	1106.47		4.91554e+06	59.8379	82147.6	0.376186	0.258413
673.464	1118.55		4.75387e+06	20.4012	233019	0.300547	0.277295
674.467	1114.75		1.29733e+06	43.8093	29613.1	0.235046	0.148229
674.468	1106.54		1.17827e+06	94.2079	12507.1	0.363678	0.320361
674.476	1155.8	NAMAPE	3.29867e+07	19.0771	1.72913e+06	0.331505	0.103313
674.477	1164.57	NAMAPE	1.95544e+07	5.57532	3.50732e+06	0.395228	0.470332
675.47	1114.31		144460	84.2195	1715.28	0.247417	1.28465
675.479	1155.8		1.25089e+07	15.7351	794970	0.333649	0.0680547
675.48	1164.78		7.14085e+06	5.75762	1.24024e+06	0.449407	0.491661
675.48	1177.13		570040	10.0797	56553.2	0.0280225	0.238019
676.455	1063.11	NAMAPE	150081	38.6952	3878.55	0.175366	0.41683
676.456	999.701	NAMAPE	298304	88.2956	3378.47	0.188584	1.17406
676.456	982.962	NAMAPE	115647	37.5339	3081.14	0.118325	0.570277
676.483	1164.57		1.29034e+06	5.28571	244119	0.423388	0.429072
676.492	1195.98		2.76111e+07	100.281	275338	0.188509	1.16944
676.492	1185.94		7.65211e+06	41.3355	185122	0.136856	1.39016
677.459	999.701		128711	5303.34	24.2698	0.188956	0.320842
677.496	1195.55		1.29207e+07	105.148	122881	0.215396	1.07677
677.496	1185.94		2.77969e+06	43.5044	63894.6	0.138528	1.42897
678.471	985.562		182755	359.634	508.169	0.339973	0.83834
678.499	1186.13		581247	25.8252	22506.9	0.130534	1.60374
679.391	999.008		1.59766e+06	61.3806	26028.8	0.181547	0.872007
680.394	998.75		636198	61.0773	10416.3	0.147976	1.29145
680.43	1068.38		159440	229.275	695.411	0.831625	1.68253
680.43	1059.85		194162	8000.15	24.2698	0.867566	0.320842
681.397	998.556		127387	86.3315	1475.55	0.119617	0.94759
682.365	999.573		1.35866e+06	63.417	21424.3	0.327844	1.00014
682.445	1092.38		1.16439e+06	148.303	7851.4	1.18791	1.72766
683.258	862.431		860235	193.434	4447.18	0.298611	1.72431
683.369	998.75		521073	74.9958	6948.03	0.365891	1.34777
683.448	1100.79		333716	143.586	2324.16	0.873735	1.7117
683.449	1092.38		436850	414.297	1054.44	1.19905	1.69939
684.262	862.151		245795	177.769	1382.66	0.35979	1.70715
684.46	1124.56		480050	48.9556	9805.84	0.731136	0.605403
684.461	1116.57		486830	13.9304	34947.3	0.519198	0.230965
685.464	1116.72		218476	27.9298	7822.35	0.321603	0.513567
686.476	1142.16	NAMAPE	1.68679e+07	12.8534	1.31233e+06	0.88266	0.398672
686.476	1132.9	NAMAPE	5.57352e+06	25.9228	215004	0.540263	0.153192
687.48	1142.16		6.56431e+06	13.4633	487569	0.907935	0.371954
688.456	986.195		217474	88.4827	2457.81	0.323941	1.02486
688.456	996.883		410660	122.464	3353.32	0.227906	0.712905
688.483	1142.9		1.28085e+06	13.9084	92091.8	0.918764	0.442375
688.492	1188.86	NAMAPE	3.5437e+07	26.4863	1.33794e+06	0.327731	0.491108
688.492	1178.61	NAMAPE	5.77438e+07	64.9635	888866	0.358136	0.948437
689.459	996.883		134029	161.916	827.771	0.216687	1.69045
689.485	1142.5		225940	44.9884	5022.18	0.802107	0.682289
689.496	1188.86		1.45823e+07	29.2238	498987	0.328614	0.442237
689.496	1178.61		2.43374e+07	67.6884	359551	0.356738	0.888694
690.498	1189.13		2.92085e+06	29.9617	97486.3	0.258943	0.258458
690.499	1179.19		5.49406e+06	95.0637	57793.5	0.357108	0.847357
691.501	1179.38		676716	56.7738	11919.5	0.343531	1.17161
692.394	970.217		234817	81.8125	2870.18	0.272166	1.13112
692.429	1028.56		253890	3.5803	70913	0.500299	0.237887
692.487	1087.43		109674	4518.95	24.2698	0.620927	0.320842
692.487	1135.75		106510	297.619	357.872	0.621916	1.60821
693.433	1029.01		139842	3.98412	35099.8	0.463817	0.310253
694.365	970.312		581830	47.255	12312.6	0.229992	1.39621
694.445	1083.4	NAMAPE	1.95909e+06	245.436	7982.06	0.700639	0.673196
696.46	1122.88		2.28112e+06	105.485	21625	0.561188	0.573845
696.461	1103.03		623962	11.3207	55117	0.594337	0.34271
696.461	1092.71	NAMAPE	697514	4.62849	150700	0.631281	0.201259
696.461	1114.87		1.82811e+06	63.983	28571.8	0.868306	0.357165
697.464	1123.09		1.01458e+06	169.275	5993.69	0.517832	0.209288
697.464	1084.52		136102	7.33417	18557.3	0.291572	0.439286
697.464	1094.19		290682	5.12634	56703.7	0.347978	0.233051
697.464	1102.6		267627	28.6931	9327.25	0.487733	0.360376
697.464	1114.87		707827	75.5912	9363.88	0.819256	0.36491
698.476	1129.27	NAMAPE	5.01602e+06	4.01358	1.24976e+06	0.467175	0.258068
698.477	1137.11	NAMAPE	3.29923e+06	12.0215	274445	0.373362	0.0811656
699.48	1129.27		2.22595e+06	4.4478	500461	0.33938	0.221698
700.483	1129.79		563385	6.71964	83841.5	0.480475	0.359247
700.483	1137.84		281318	16.8903	16655.6	0.209555	0.453674
700.492	1163.16	NAMAPE	1.59993e+07	33.5586	476757	0.296001	0.227884
700.493	1172.82	NAMAPE	1.31429e+07	14.7164	893079	0.200787	0.190661
700.493	1184.84		1.47591e+06	9.15402	161231	0.102458	0.298965
701.495	1156.36		3.07342e+06	59.7617	51428	0.185031	0.680205
701.495	1163.62		6.43979e+06	30.2249	213062	0.273086	0.138257
701.495	1171.55		5.53404e+06	12.9862	426147	0.185991	0.292226
702.472	1028.36		158048	16.0771	9830.63	0.748821	0.770107
702.498	1164.21		1.37686e+06	44.1984	31151.9	0.292401	0.288719
704.487	1052.58	NAMAPE	221838	59.5655	3724.26	0.0437442	0.484331
705.297	630.701		342182	6.38466	53594.4	0.484909	0.618198
705.49	1052.58		100853	4155.49	24.2698	0.118479	0.320842
706.301	630.701		107718	6.10445	17645.8	0.523346	0.63577
706.339	1024.94		230817	679.052	339.91	0.150364	1.63075
708.461	1126.47		738102	12.1583	60707.8	0.692709	0.555264
708.461	1118.95		836244	84.9607	9842.72	0.971313	0.247644
709.274	902.993		237919	193.838	1227.41	0.272816	1.704
709.464	1118.95		331210	184.51	1795.08	1.03258	0.895831
711.29	957.368		410508	175.599	2337.75	0.36693	1.71732
711.48	1117.52		273425	7.87337	34727.9	0.402521	0.240499
714.471	1025.53		176478	39.0978	4513.77	0.545065	0.990885
714.508	1185.94	NAMAPE	2.52238e+06	23.6418	106692	0.520246	0.475628
716.487	1054.4		178000	23.2429	7658.26	0.367204	0.122999
716.487	1064.43		214915	13.8258	15544.5	0.229961	0.569133
718.339	1033.46		496501	91.9673	5398.67	0.447712	0.922606
718.339	1041.86		388444	172.283	2254.68	0.302605	1.71678
718.36	1065.56		279086	11499.3	24.2698	0.197955	0.320842
719.295	998.573		109563	4514.38	24.2698	0.245886	0.320842
719.342	1041.86		138914	5723.76	24.2698	0.377509	0.320842
720.355	1074		3.26619e+06	152.377	21435	0.118167	1.14142
720.355	1065.56		6.14801e+06	179.875	34179.3	0.132633	1.10994
720.461	1107.32		359832	38.7268	9291.55	1.07996	0.279887
720.461	1114.08		356419	14.0418	25382.6	0.908917	0.253888
721.357	1065.52		2.22654e+06	304.194	7319.47	0.15051	1.32093
721.358	1074		1.13793e+06	3943.4	288.565	0.151356	1.61272
721.464	1107.1		156928	21.4602	7312.51	0.946838	0.134515
721.465	1114.38		170402	11.4917	14828.2	0.783943	0.0712461
722.361	1065.56		423356	235.301	1799.21	0.112277	1.71291
722.476	1123.32	NAMAPE	2.74553e+06	10.1449	270632	0.11656	0.689191
722.476	1146.92	NAMAPE	1.26441e+06	64.7698	19521.6	0.394349	0.558232
722.477	1139.12	NAMAPE	1.16132e+06	73.5623	15786.9	0.660234	0.532291
723.479	1124.49		1.42476e+06	18.1195	78631.3	0.0568947	0.524368
723.479	1139.12		538209	165.187	3258.17	0.51654	0.534781
723.48	1147.41		506319	333.691	1517.33	0.38647	0.25272
723.48	1117.13		876501	7.14817	122619	0.249887	0.615125
724.483	1139.12		106253	4378	24.2698	0.660003	0.320842
724.483	1117.36		231174	10.5685	21874	0.24555	0.857365
726.508	1185.39	NAMAPE	1.78478e+06	9.14019	195268	0.510075	0.131689
726.508	1176.37	NAMAPE	2.23599e+06	12.6658	176537	0.502801	0.190346
727.511	1184.82		833442	9.39275	88732.5	0.43718	0.0153161
727.511	1197.02		303531	4.17452	72710.5	0.113077	0.327375
727.511	1176.18		945933	10.7287	88168.8	0.501688	0.147598
730.36	1068.95		150148	6186.63	24.2698	0.237513	0.320842
730.36	1060.41		192184	7918.65	24.2698	0.381573	0.320842
732.355	1060.41		3.68287e+06	80.7812	45590.7	0.448093	0.643239
732.355	1068.46		3.32073e+06	91.6138	36247	0.201727	0.698689
732.376	1099.67		407162	772.004	527.409	0.0733884	1.66676
732.376	1091.37		489334	20162.3	24.2698	0.267859	0.320842
732.376	1107.1		243290	250.127	972.67	0.278438	1.69665
733.358	1060.41		1.38963e+06	136.324	10193.6	0.469495	0.887035
733.358	1068.31		1.19616e+06	111.767	10702.3	0.229491	0.77022
733.38	1091.37		159888	6587.96	24.2698	0.262081	0.320842
734.361	1059.92		292333	12045.1	24.2698	0.398724	0.320842
734.37	1099.45		7.53162e+06	86.2648	87308.1	0.178394	1.26433
734.371	1091.31		1.05366e+07	157.519	66891.2	0.224868	1.29869
734.371	1107.04		5.03135e+06	72.6233	69280.1	0.165755	0.559505
734.371	1115.05		1.4252e+06	13.2094	107893	0.0668357	0.394863
734.476	1133.23		146088	14.6218	9991.14	0.519055	0.72638
735.373	1091.31		4.19485e+06	229.45	18282.2	0.246459	1.35774
735.374	1099.67		3.093e+06	193.003	16025.7	0.175431	1.6413
735.374	1107.53		1.81829e+06	97.5035	18648.5	0.21451	0.626357
735.374	1115.16		565774	16.6356	34009.8	0.113931	0.452694
736.376	1099.67		598897	1523.86	393.012	0.21269	1.61927
736.377	1091.37		833552	428.878	1943.56	0.270372	1.71433
736.377	1106.97		365685	152.286	2401.31	0.260452	1.0208
736.492	1150.03		1.11746e+06	7.16614	155937	0.51701	0.718874
736.492	1157.55		849275	3.61097	235193	0.166211	0.258568
737.305	998.927		248397	152.219	1631.84	0.262315	1.71095
737.38	1091.25		111418	4590.82	24.2698	0.338561	0.320842
737.495	1150.09		521930	9.96301	52386.8	0.356859	0.767684
737.496	1157.48		424535	4.55527	93196.5	0.0802894	0.498156
744.355	1056.49		400180	22.6968	17631.6	0.46264	0.427108
744.376	1102.47		324745	232.914	1394.27	0.323803	0.94889
744.376	1095.19		366431	265.4	1380.68	0.31501	1.70711
745.358	1056.53		188091	39.5889	4751.11	0.316174	0.148449
746.37	1086.75		4.13051e+06	167.046	24726.7	0.204109	1.09935
746.37	1094.97		7.04734e+06	53.8271	130925	0.522613	0.461865
746.37	1108.68		3.43738e+06	26.1726	131335	0.319869	0.374208
746.392	1130.7		1.03102e+06	468.805	2199.24	0.171292	1.71639
747.373	1086.75		1.51107e+06	306.042	4937.45	0.264957	1.00407
747.373	1094.75		2.88055e+06	63.4282	45414.3	0.439872	0.80817
747.374	1102.23		2.46043e+06	33.7667	72865.6	0.389965	0.406768
747.374	1109.18		1.18671e+06	27.0053	43943.7	0.288997	0.336772
747.374	1095.52		3.20732e+06	63.6672	50376.3	0.461912	0.822483
748.376	1095.19		644282	137.97	4669.74	0.396736	1.31312
748.385	1122.88		4.48252e+06	50.6199	88552.5	0.356831	1.49438
748.386	1130.21		2.1646e+07	74.6361	290020	0.135745	1.41031
748.386	1131.43		2.38596e+07	91.5436	260637	0.121238	1.29225
748.386	1138.62		1.14057e+07	54.0201	211137	0.0682015	0.429115
748.492	1145.34		618805	4.14871	149156	0.390793	0.135543
749.389	1130.63		8.47956e+06	73.0471	116083	0.1556	1.38154
749.389	1138.23		4.46406e+06	52.0091	85832.2	0.105174	0.559074
749.389	1122.88		1.80181e+06	89.9372	20034.1	0.381756	1.66779
749.495	1145		287929	3.97986	72346.5	0.34694	0.161997
749.496	1146.59		261722	3.75618	69677.9	0.336107	0.204151
750.392	1130.63		1.84476e+06	145.183	12706.5	0.11238	1.72934
750.508	1169.07	NAMAPE	1.61458e+06	10.455	154431	0.143428	0.644483
750.508	1177.6	NAMAPE	1.85585e+06	7.49298	247678	0.202527	1.00097
751.511	1169.07		799851	10.0304	79742.5	0.141771	0.546632
752.514	1177.79		208297	9.68228	21513.3	0.195305	1.21852
752.514	1169.26		186994	20.3544	9186.92	0.229049	1.61169
759.373	1088.88		596400	10.0051	59609.3	0.937593	0.233529
759.395	1118.95		402986	262.619	1534.49	0.416324	1.19441
760.386	1118.48		1.90402e+07	65.0468	292715	0.344592	0.785283
760.386	1132.9		1.28735e+07	23.9993	536412	0.201069	0.318601
761.389	1119.16		9.95311e+06	68.3423	145636	0.376933	0.9219
761.389	1126.65		8.54292e+06	35.3471	241687	0.251181	0.616732
761.389	1132.9		5.34313e+06	26.7177	199985	0.167664	0.243422
761.534	868.922		149309	6152.06	24.2698	1.21157	0.320842
762.392	1126.23		1.70957e+06	59.9204	28530.6	0.294569	1.11245
762.392	1128.09		1.73254e+06	35.2677	49125.4	0.338766	0.648843
762.402	1153.65		1.77824e+07	97.8382	181753	0.186424	1.66643
762.402	1169.58		8.97932e+06	86.1476	104232	0.186635	1.05918
762.402	1162.05		8.43511e+06	59.3757	142063	0.132497	1.38511
762.402	1178.35		2.09987e+06	16.5074	127208	0.102161	0.385854
763.404	1153.92		7.17227e+06	85.3995	83984.9	0.222472	1.66161
763.404	1162.05		3.55534e+06	46.029	77241.3	0.0952823	1.59867
763.404	1169.7		3.48661e+06	70.9052	49172.8	0.173583	1.34771
763.405	1178.35		813997	12.2095	66669	0.0481626	0.522831
764.408	1154.12		1.6298e+06	151.536	10755.2	0.223212	1.72885
764.408	1162.05		810396	69.1164	11725.1	0.0851683	1.72911
765.411	1169.44		143707	5921.24	24.2698	0.279425	0.320842
768.354	1062.17		344951	14213.2	24.2698	0.48333	0.320842
768.355	1053.64		381245	724.354	526.324	0.821473	1.66663
769.358	1062.17		142569	5874.34	24.2698	0.529789	0.320842
769.358	1053.64		157727	6498.92	24.2698	0.869239	0.320842
770.392	1114.31		175164	32.481	5392.8	0.205185	0.545005
772.386	1118.51		3.962e+06	23.8412	166183	0.270555	0.347066
772.407	1157.08		616302	23.8307	25861.7	0.555686	0.805089
773.389	1114.07		1.55015e+06	17.3304	89447.1	0.172142	0.32505
773.389	1118.83		1.99186e+06	26.0984	76321.4	0.202051	0.419029
774.392	1106.47		411185	112.46	3656.28	0.401962	0.460037
774.392	1114.31		333668	20.3666	16383.1	0.199049	0.329017
774.401	1155.87		1.26079e+07	20.4787	615660	0.331349	0.365292
774.401	1164.78		8.07929e+06	6.76578	1.19414e+06	0.470775	0.599845
774.423	1186.13		138900	420.527	330.3	0.127063	1.6278
774.423	1195.68		502659	225.51	2228.98	0.126951	1.7166
775.404	1156.6		5.51343e+06	22.4604	245473	0.345563	0.388066
775.404	1148.69		3.74779e+06	27.8362	134637	0.345249	0.839753
775.404	1164.57		3.46395e+06	6.90448	501695	0.560015	0.523644
776.408	1156.8		1.11591e+06	20.3608	54806.9	0.418324	0.753016
776.418	1194.95		1.00204e+07	160.964	62252.6	0.11647	1.48699
776.418	1185.94		2.56325e+06	40.8861	62692.4	0.13365	1.54688
777.421	1195.22		4.40274e+06	99.0777	44437.3	0.116322	1.59934
777.421	1186.13		1.28373e+06	67.6528	18975.3	0.132477	1.54873
778.424	1195.68		993950	262.953	3779.95	0.110051	1.72294
782.37	1092.7		268531	174.233	1541.21	1.17589	1.09231
783.374	1092.44		117301	4833.23	24.2698	1.33149	0.320842
784.407	1142.98		324168	19.1241	16950.7	0.84128	0.443253
784.407	1150.86		373127	14.0874	26486.6	0.621518	0.866619
785.41	1150.38		146223	25.328	5773.17	0.818118	0.861092
786.401	1150.38		6.47876e+06	5.73568	1.12955e+06	0.670851	0.320134
786.402	1142.16		5.8694e+06	15.3375	382683	0.921709	0.154007
786.423	1189.88		591660	35.793	16530.1	0.292721	0.970873
786.423	1179.38		1.04926e+06	101.758	10311.2	0.120049	1.40689
787.405	1150.01		2.95956e+06	5.8588	505148	0.620789	0.456774
787.405	1142.55		2.73555e+06	14.8951	183654	0.96967	0.146677
787.426	1179.94		408206	522.468	781.304	0.113967	0.846425
787.549	1186.69		1.79074e+06	43.1139	41535.2	1.6122	0.154885
788.407	1150.29		802025	6.59415	121627	0.562191	0.258214
788.408	1143.06		631923	15.816	39954.6	0.8922	0.198768
788.408	1151.65		768994	5.55562	138417	0.561636	0.291282
788.417	1189.33		1.46886e+07	49.4623	296966	0.213607	0.739342
788.417	1178.81		2.31402e+07	100.511	230225	0.273688	1.13451
788.418	1176.75		2.37598e+07	107.388	221251	0.375821	1.24726
789.411	1143.06		134445	208.949	643.435	0.943244	0.833261
789.421	1178.81		9.63948e+06	101.856	94638.3	0.28625	0.984296
789.421	1189.13		6.6935e+06	50.9494	131376	0.23429	0.749473
790.424	1189.7		1.34635e+06	40.6383	33130.2	0.253024	0.756666
790.424	1179.19		2.43269e+06	84.0736	28935.2	0.223724	1.34852
791.335	665.817		327158	6.20654	52711.7	0.524076	0.721141
792.338	665.71		125019	5.98026	20905.4	0.467362	0.745037
796.386	1122.75		469944	133.991	3507.28	0.631725	0.551327
796.386	1092.57		162956	4.34653	37491.1	0.416505	0.102635
796.386	1114.87		488849	120.158	4068.39	0.805529	0.644275
797.389	1114.87		227512	608.511	373.884	0.868448	1.6056
798.401	1129.78		1.48425e+06	5.30246	279917	0.41962	0.190779
798.401	1137.84		990709	11.429	86684.1	0.403536	0.24904
799.404	1129.38		631148	6.32259	99824.3	0.514433	0.196775
799.405	1137.63		499120	19.3718	25765.2	0.368622	0.373237
800.417	1171.58		5.91743e+06	17.7059	334207	0.219374	0.292551
800.417	1163.83		5.96189e+06	40.3545	147738	0.352354	0.236833
801.421	1171.84		2.51194e+06	17.6162	142592	0.145828	0.370957
802.424	1173.19		564234	13.4235	42033.4	0.281684	0.623642
812.418	1170.19		192844	6.74176	28604.5	0.380987	0.503918
822.401	1125.85		751129	61.95	12124.8	0.16701	0.578506
822.402	1139.12		338644	339.324	997.996	0.576225	1.69755
822.402	1146.92		404485	675.402	598.881	0.397094	0.819706
823.405	1139.05		200269	8251.78	24.2698	0.654209	0.320842
823.405	1117.13		271250	7.11386	38129.8	0.272335	0.867486
826.433	1185.86		701431	12.5737	55785.5	0.346986	0.203205
826.433	1176.85		710741	14.8407	47891.5	0.324525	0.203678
836.417	1150.38		427041	42.9055	9953.08	0.594645	0.826475
836.417	1157.38		342964	7.69267	44583.2	0.291621	0.298471
837.42	1150.21		218215	58.8048	3710.84	0.45025	1.26633
837.42	1158.12		170757	8.57896	19904.2	0.294534	0.929585
850.432	1169.26		744787	17.5845	42354.7	0.190307	0.223142
850.432	1177.69		558182	13.9227	40091.6	0.238554	0.513122
851.436	1169.26		370666	37.3823	9915.56	0.140115	0.413428
851.436	1177.79		289875	11.4057	25415	0.161248	0.63235
851.437	1177.51		311111	12.2007	25499.4	0.154696	0.559507
877.371	698.364		264146	5.32065	49645.5	0.479538	0.53591
877.499	826.374		180992	7457.49	24.2698	0.113619	0.320842
878.374	698.214		111002	5.72678	19382.9	0.469356	0.563919
887.475	1193.82		1.13104e+06	74.2527	15232.3	1.61682	0.835979
905.53	863.512		300983	616.785	487.987	0.484702	1.66149
906.533	863.512		164938	64.5218	2556.32	0.461588	0.426019
963.407	728.48		215039	5.73773	37478	0.44478	0.605831
963.408	728.729		197983	5.52483	35835.1	0.431185	0.612815
1002.58	825.646		141610	5834.82	24.2698	0.118688	0.320842
1030.61	872.874		107146	101.22	1058.55	0.112969	1.69952
1042.61	861.251		343188	22.0085	15593.4	0.176627	1.48697
1042.61	871.009		161351	6648.23	24.2698	0.33985	0.320842
1044.62	905.258		779181	37.3676	20851.8	0.168428	0.519839
1044.62	907.567		925043	37.3702	24753.5	0.209819	0.506464
1045.63	905.649		409960	38.667	10602.3	0.139418	0.468325
1046.63	905.25		152661	44.6085	3422.24	0.155658	0.353145
1049.44	756.596		124472	5.61261	22177.1	0.454173	0.699165
1050.58	826.771		594408	68.4367	8685.51	0.0376458	1.65754
1051.58	826.633		339977	79.7285	4264.18	0.00319128	1.72398
1052.58	826.633		114767	4728.8	24.2698	0.0113314	0.320842
1058.64	918.857		225782	75.1981	3002.49	0.0965051	1.72058
1059.64	918.857		129453	115.69	1118.97	0.0653476	1.35878
1059.68	957.731		165258	6809.21	24.2698	0.394067	0.320842
1060.66	957.24		687287	108.147	6355.11	0.27842	0.975285
1061.66	957.17		358832	14785.1	24.2698	0.241778	0.320842
1066.61	861.39		591028	28.9997	20380.5	0.137116	1.54859
1067.61	861.135		325676	36.3178	8967.39	0.142367	1.66859
1068.61	861.251		121482	94.7642	1281.94	0.101795	1.70519
1070.64	903.785		321280	36.3231	8845.08	0.152036	1.07042
1071.64	903.673		179035	73.8298	2424.97	0.113267	1.10222
1072.65	944.891		453964	33.9143	13385.6	0.192331	1.59446
1073.66	944.5		344268	29.4057	11707.5	0.231011	1.29927
1073.66	944.923		335181	28.7159	11672.3	0.214164	1.30611
1074.66	944.859		111964	45.5896	2455.91	0.203368	1.71803
1094.64	905.367		346300	15.5656	22247.7	0.0993453	1.04625
1095.64	905.258		214153	18.2415	11739.9	0.166595	1.1312
1096.62	903.955		139202	45.8136	3038.43	0.599869	1.72072
1098.67	958.291		153574	53.471	2872.09	0.287345	1.72006
1110.67	942.129		201395	18.1677	11085.3	0.133743	1.06583
1111.67	942.411		132285	17.0286	7768.39	0.0748664	0.912882

## Sheet: Upregulated in ESI+
mass to charge (m/z)	retention time	comments	N2__meanInt	N2__fold_over-acox-1	acox-1__meanInt	N2__sdev	acox-1__sdev
158.126	416.086		21200.4	183544	8.65756	0.0696039	0.526252
175.133	415.368		63278.2	334237	5.28202	0.0264917	0.475428
211.108	362.964		59625.3	188799	3.16643	0.0589951	0.0679791
211.181	322.834		70571.1	431528	6.1148	0.241261	0.677065
238.216	617.05		20577.7	107975	5.24715	0.340803	0.43075
240.232	648.239		57838	376220	6.50472	0.300053	0.205863
252.232	649.82		135993	578786	4.256	0.273026	0.293834
252.232	655.973		62876	393451	6.25757	0.392185	0.434749
255.171	323.494		84100.3	296851	3.52972	0.172028	0.27033
256.227	632.183		15250.9	119843	7.8581	0.0552195	0.205524
256.227	539.814	C13 cyclopropyl ethanolamide?	4859.13	334580	68.8561	0.253075	0.614124
258.11	748.416		290098	1.14875e+06	3.95985	0.215608	0.172425
259.169	651.728		102701	389333	3.79094	0.117845	0.257607
259.169	534.133		27333.8	110904	4.05741	0.526893	0.220407
266.248	682.141		2.12411e+06	1.03202e+07	4.85859	0.312064	0.279799
267.108	447.065		43220.2	221213	5.11828	0.104623	0.362695
267.127	390.748	thiamine derivative	90088.1	362125	4.01968	0.443063	0.218186
267.128	397.988	thiamine derivative	183293	661138	3.60699	0.247291	0.18968
267.251	682.174		326795	1.88586e+06	5.77076	0.463928	0.270303
268.191	402.615		44108.2	140980	3.19623	0.160705	0.0537265
268.254	682.029		15907.1	107837	6.77917	0.588819	0.311663
269.196	363.778		38147	220904	5.79086	0.65699	0.245063
269.198	361.422		49741.5	208006	4.18175	0.0268494	0.0915774
271.115	119.033		12589.4	244753	19.4411	0.453659	0.0903255
274.238	632.721		18796.4	281183	14.9595	0.211231	0.195521
276.232	581.667		29513.8	134480	4.55652	0.469915	0.213884
276.232	648.239		62955	490708	7.79458	0.24579	0.358345
278.248	679.959		1.95468e+06	9.18762e+06	4.70033	0.061201	0.115357
280.092	308.506		48367.2	542117	11.2084	1.41128	0.388176
281.19	651.329		59232.9	240894	4.06689	0.0394202	0.287596
284.258	682.029	C15 cyclopropyl ethanolamide?	61055.8	444313	7.27717	0.267237	0.318202
296.258	679.959		79775	379659	4.75912	0.292567	0.141878
296.295	781.338		40630.3	220561	5.4285	0.356651	0.315593
297.185	614.126		91856.3	323232	3.51888	0.0780697	0.185037
297.185	557.536		70882.2	364332	5.13997	0.288298	0.317321
298.237	692.908		51435	354611	6.89435	0.652821	0.536155
299.2	639.469		217506	805455	3.70313	0.0297021	0.290365
300.107	373.788		23389.7	383512	16.3966	0.824623	0.847262
300.204	651.613		112703	441130	3.91409	0.178385	0.21902
300.204	626.708		33983.4	153271	4.51016	0.029167	0.380132
302.219	685.423		74226.9	256897	3.46097	0.201286	0.153047
305.196	416.086		25072.7	235500	9.39266	0.0749053	0.692103
308.219	685.071		12406.5	509401	41.0593	0.0890248	0.83558
318.214	651.433		148275	594390	4.00871	0.167137	0.259365
322.089	374.285	C13 H17 O7 N Na Glucopyranosyl anthranilate	55046.7	6.53091e+06	118.643	1.29319	0.809732
326.16	556.169		15127.4	120458	7.96287	0.76387	0.140033
327.094	542.706		8105.65	119940	14.7971	0.368755	0.913712
327.178	415.621	ascr#10	678104	5.04736e+06	7.44334	0.491788	0.551494
338.085	309.069		34619.5	240018	6.93301	1.41011	0.44332
338.341	893.818		34021.7	167007	4.90883	0.301185	0.128795
343.152	415.401		25998.2	236233	9.08654	0.511472	0.760071
348.217	546.778		71364.5	285247	3.99704	0.0487154	0.279139
351.185	550.04		20170	113290	5.61675	0.0182667	0.543647
352.248	651.324		76514.6	290563	3.79749	0.0493245	0.239835
355.188	614.513		226809	912212	4.02195	0.0165438	0.167666
355.209	499.995	ascr#18	23975.9	700736	29.2266	0.71102	0.393657
356.291	692.908		96141.4	486272	5.05788	0.606957	0.35308
357.203	605.087	C20 H30 O4 Na ?	793150	2.6827e+06	3.38234	0.0628366	0.195215
358.207	671.421		76627	271565	3.54399	0.0668836	0.241518
358.207	651.329		222996	780928	3.50199	0.0774854	0.154683
358.259	618.699		152373	994838	6.52895	0.487	0.309586
359.219	624.79		130732	448156	3.42804	0.243197	0.0870963
361.273	699.142		84931.2	326822	3.84808	0.111685	0.127527
364.284	850.005		11273.1	135181	11.9915	0.465402	0.308213
366.228	515.265		60898	259574	4.26244	0.0158264	0.527787
370.259	534.407		120423	562553	4.67148	0.46606	0.272676
371.183	499.59		24917.2	129262	5.18765	0.168798	0.244303
373.199	509.306		69452	394823	5.68483	0.716351	0.510455
375.214	616.981		244842	776572	3.17172	0.017907	0.206609
375.214	541.339		194694	1.28619e+06	6.60622	0.12064	0.371724
375.214	534.407	C20 H32 O5 Na ?	255361	1.69965e+06	6.65585	0.00597027	0.241156
376.217	609.377		130287	392056	3.00917	0.0049257	0.0846184
376.218	602.239		102397	387519	3.78447	0.129671	0.186825
376.249	480.135		20526.5	228667	11.14	0.341294	0.502556
377.23	557.534		222420	1.03677e+06	4.66132	0.035785	0.183617
389.193	556.38		125618	499930	3.97977	0.17908	0.144718
390.285	498.634		20694.5	180196	8.70747	0.195951	0.376717
390.311	1169.85		45582.4	467872	10.2643	0.510231	0.722391
391.209	524.139		44204.9	386326	8.73944	0.0815035	0.220882
391.209	434.709		50409.5	353256	7.00773	0.761439	0.397871
391.314	1169.86		7318.11	104139	14.2303	1.06325	0.711318
393.225	524.532		44866	233988	5.21527	0.102718	0.251419
394.161	307.942		13222.1	114529	8.66199	1.40348	0.277886
402.322	1188.74		56227.6	227197	4.04067	0.34047	0.282432
405.189	434.519		122352	816776	6.67561	1.09318	0.34543
407.204	434.579		232069	1.51387e+06	6.52335	1.02539	0.23908
407.205	528.956		32407.8	216807	6.68997	0.272725	0.373076
407.205	415.505		26349.3	236320	8.96873	0.220267	0.373695
407.254	498.798		51100.4	291804	5.7104	0.0245333	0.274167
408.208	434.592		34141.3	237017	6.94223	0.789773	0.296885
409.27	547.702		233351	948415	4.06433	0.264954	0.129587
411.286	507.353		23411.7	117819	5.03247	0.176466	0.338762
412.246	648.214		22771	103618	4.55044	0.32023	0.218707
423.213	432.767		10343.9	113820	11.0035	0.167558	1.04282
423.249	464.584		136236	648154	4.75757	0.618613	0.233169
424.295	1065.48		56916.3	216062	3.79614	0.344901	0.199752
425.265	496.183		141933	558700	3.93636	0.464462	0.177767
426.282	632.447		1854.95	249999	134.774	0.00208314	0.504344
426.311	1107.73		22077.1	101359	4.59113	0.334925	0.185859
433.169	343.944		1276.21	158533	124.222	1.30297	0.341833
434.323	553.098		1076.84	432115	401.281	0.44797	0.536098
434.323	566.926		1497.59	221127	147.655	0.562407	0.409359
438.261	682.141		661130	3.8211e+06	5.77964	0.405883	0.287699
448.246	648.34		28979.6	138917	4.79363	0.0768155	0.372889
449.243	487.004		13871.1	167077	12.045	0.463094	0.411194
450.261	679.959		563683	3.16789e+06	5.61999	0.10342	0.122152
452.277	730.885		335467	2.86437e+06	8.53845	0.315947	0.568884
454.293	900.918		358559	2.75704e+06	7.68923	0.0999052	0.110785
454.316	600.203		14333.2	148462	10.3579	0.172112	0.181567
461.296	423.861		1954.08	106292	54.395	0.653365	0.820337
461.298	424.368		3458.81	104843	30.312	0.382705	0.834265
462.354	632.439		206.408	750154	3634.33	0.726376	0.554971
476.275	900.744		25326.3	113671	4.48826	0.129246	0.109322
476.322	526.677		9216.46	653232	70.8766	0.691601	0.822534
480.332	640.017		47248.1	590623	12.5005	0.264454	0.109343
480.344	1104.87		253229	1.10683e+06	4.37088	0.308315	0.406575
489.231	481.19		29041.9	575688	19.8227	0.443762	0.169572
490.384	711.725		672.581	122115	181.561	1.20312	0.739939
495.308	893.818		49586.8	194684	3.92612	0.142923	0.253403
498.261	704.852		686086	2.50198e+06	3.64674	0.0696732	0.266673
498.32	707.174		68317.7	282065	4.12873	0.76662	0.079306
500.203	442.843		12173	102546	8.4241	0.355271	0.632276
503.167	608.578		95.9094	129691	1352.22	0.0660885	1.48253
505.376	952.524		15968.8	105302	6.59425	0.236633	0.369272
514.256	705.45		49943.6	151094	3.02529	0.0474181	0.0964536
515.277	799.158		101552	472700	4.65475	0.271491	0.108261
517.262	556.03		6370.61	366583	57.5429	0.568295	0.159761
517.292	835.92		86543.7	309749	3.5791	0.28388	0.0985089
528.308	800.912		942799	5.95492e+06	6.31621	0.34521	0.442687
528.308	849.438		102800	1.19983e+06	11.6716	0.243089	0.616453
531.272	774.515		27584.8	103181	3.74052	0.159104	0.236745
531.382	1188.86		197572	770787	3.9013	0.359747	0.26962
532.339	879.242		2.62127e+06	7.90558e+06	3.01594	0.058296	0.105048
533.287	799.158		92500.8	394906	4.26921	0.167735	0.0753923
535.303	835.92		60699.4	226267	3.72766	0.381197	0.130671
538.398	1036.11		14850.8	283439	19.0858	0.45731	0.740624
540.308	733.297		913938	3.71828e+06	4.06842	0.022281	0.213795
540.308	748.416		643978	2.70411e+06	4.19906	0.0942539	0.180559
541.311	733.297		227156	1.08199e+06	4.76321	0.0321652	0.271513
544.303	711.992		58967.6	246946	4.18782	0.215254	0.196284
544.373	1074.4		41071.9	322481	7.85162	0.21976	0.588095
544.374	1081.98		4808.99	224174	46.6156	0.771543	0.860996
545.293	626.962		787.43	121557	154.372	0.698621	0.461999
550.29	849.561		16417.8	173007	10.5378	0.491325	0.457736
553.364	1188.86		34984.9	134475	3.8438	0.391289	0.130068
555.269	799.209		24418	107927	4.41996	0.203616	0.046528
556.301	726.674		344088	1.07157e+06	3.11424	0.0702849	0.164182
556.303	710.04		2.22641e+06	7.21763e+06	3.24183	0.258287	0.0674481
556.303	774.663		85543.9	378427	4.42377	0.0529771	0.356903
556.304	624.42		222178	902633	4.06266	0.0268848	0.318771
556.337	954.001		21804.8	207526	9.51741	0.385175	0.624474
558.319	748.416		6.89594e+06	2.26455e+07	3.28389	0.0978094	0.149346
558.353	1007.98		1.68642e+06	1.327e+07	7.86872	0.456266	0.313209
559.151	112.569		51624.1	471273	9.12894	0.933653	0.63713
560.325	748.416		202277	1.01703e+06	5.02794	0.191205	0.240275
562.35	832.046		308804	1.00563e+06	3.25652	0.144799	0.0692988
570.283	683.359		97004.3	372317	3.83815	0.054672	0.27283
572.298	680.286		86641.4	285400	3.29403	0.0504575	0.131141
572.368	1081.83		17271.3	352599	20.4153	0.514868	0.852702
575.317	681.657		98864.4	347099	3.51086	0.0169882	0.195627
581.304	733.297		671627	2.262e+06	3.36794	0.00917292	0.0342433
581.304	748.416		557486	1.75188e+06	3.14246	0.127674	0.0266877
582.307	748.418		58612.2	203286	3.46833	0.190591	0.0348744
582.307	733.448		42806.4	224156	5.2365	0.331747	0.283129
586.299	649.975		35678	141043	3.95322	0.241309	0.339096
586.361	849.683		18684	194024	10.3845	0.266339	0.505537
590.309	637.169		581319	2.24883e+06	3.8685	0.0560717	0.268871
592.264	683.929		38598.6	122256	3.16736	0.219788	0.0489952
592.325	562.236		132237	1.0421e+06	7.88061	0.0796657	0.628938
594.28	668.732		27616.1	100668	3.64525	0.0196815	0.358969
594.28	616.21		89380	552752	6.18428	0.391811	0.260326
594.424	1007.53		170106	1.14228e+06	6.7151	0.306854	0.400653
595.427	993.845		26551.5	108178	4.07428	0.0208457	0.298614
595.427	1007.73		63886	333044	5.2131	0.311582	0.359869
596.295	700.274		104494	327154	3.13084	0.198437	0.0404737
596.296	624.085		400473	2.26685e+06	5.66042	0.604458	0.245056
598.311	620		229550	846320	3.68687	0.492033	0.0433039
598.312	629.005		123646	553676	4.47793	0.471594	0.113424
600.314	682.141		571065	3.47274e+06	6.08117	0.434969	0.273022
601.317	682.029		137401	913149	6.64588	0.371823	0.28048
608.267	611.394		95.9094	117207	1222.06	0.0660885	0.662376
610.298	648.249		19455.5	103704	5.33034	0.0569281	0.350612
612.292	530.165		60489.7	394878	6.52802	0.554387	0.343219
612.314	679.959		479855	2.68356e+06	5.59243	0.143778	0.126554
613.317	679.971		121365	715282	5.89365	0.162726	0.150288
616.371	733.723		68251.3	204890	3.002	0.0238504	0.0596705
616.372	748.416		40435.3	181451	4.48744	0.0116144	0.203824
619.287	735.422		75308	253237	3.36269	0.20335	0.02436
621.191	371.322		2038.74	114465	56.1453	1.34457	1.21186
622.296	682.029		219517	1.867e+06	8.50504	0.635793	0.252416
628.285	604.475		26955.1	136821	5.07589	0.040758	0.188888
634.296	679.959		203495	1.53507e+06	7.54349	0.426196	0.239417
641.269	746.842		27522.4	147844	5.37176	0.711953	0.290926
646.297	434.586		15458.7	161471	10.4453	0.828439	0.51091
671.295	739.374		15712.5	101190	6.4401	0.721624	0.27383
687.29	711.072		114753	652190	5.68344	0.559047	0.233203
687.29	698.927		66782.9	286699	4.29301	0.0713406	0.154275
689.305	739.378		103314	495822	4.79919	0.543978	0.270876
794.567	1074.49		829889	4.51956e+06	5.44598	0.0751707	0.117917
794.569	1199.41		2.84513e+06	3.30629e+07	11.6209	0.0173422	0.592034
794.569	1082.3		747872	3.43212e+06	4.58918	0.273758	0.154367
794.569	1021.23		350796	1.93865e+06	5.52644	0.352263	0.106235
794.569	1073.89		789404	4.56878e+06	5.78763	0.159137	0.0943343
795.572	1199.41		1.32684e+06	1.63419e+07	12.3165	0.0695595	0.584953
795.572	1037.24		265814	1.14014e+06	4.28924	0.10725	0.0457172
808.584	1074.68		311577	7.04712e+06	22.6176	1.28174	0.635798
808.584	1082.39		147578	5.27724e+06	35.7591	1.41334	0.675578
816.55	953.225		137818	662084	4.80405	0.468477	0.173389
816.551	1021.05		73546.8	278416	3.78557	0.00444394	0.295555
816.551	1037.73		94675.4	1.01056e+06	10.674	0.177099	0.353607
816.551	1074.96		243766	1.79827e+06	7.37701	0.218699	0.078234
816.551	1008.26		107628	1.33769e+06	12.4289	0.55277	0.202554
816.551	1082.3		178964	1.67261e+06	9.3461	0.0525894	0.153118
817.553	1036.26		45803.9	585387	12.7803	0.442109	0.320991
817.554	1076.04		165591	840256	5.07428	0.218414	0.0729192
817.555	1082.39		87422.5	643359	7.35919	0.168729	0.334613
818.556	1009.05		39644.8	263795	6.65396	0.126148	0.203221
822.59	1198.58		2031.57	266928	131.39	1.35057	1.60451
828.551	1008.26		220689	3.04065e+06	13.778	1.41357	0.502983
828.552	1008.66		232947	3.11507e+06	13.3725	1.4136	0.501082
842.566	1075		5439.27	476048	87.5205	0.978404	1.2718
842.566	1082.39		3688.1	435796	118.163	0.683829	1.2385
846.597	1037.22		23655	150532	6.36367	0.053792	0.458572
852.622	1008		31555	206192	6.53438	1.18971	0.159374
854.566	1081.83		117001	1.04866e+06	8.96281	0.716305	0.580474
854.566	1007.91		178786	607036	3.39532	0.0830284	0.163209
855.569	1082.28		87639.4	552669	6.30617	0.551693	0.529077
865.516	1007.29		39103.6	345572	8.83736	1.23375	0.442804
865.517	1008.62		36138.9	318611	8.81629	1.2395	0.421044
865.517	1074.4		16576.8	123502	7.45026	1.08543	0.388813
866.53	1036.92		64885.9	569512	8.77713	1.08737	0.0913804
866.53	1082.35		43734.8	496622	11.3553	1.11827	0.12214
866.53	1075.56		128091	589950	4.60572	0.11179	0.34507
866.53	1007.9		87028.7	588811	6.76571	0.96156	0.621654
877.52	707.204		61018.8	258296	4.23306	0.691493	0.10701
905.658	889.239		11080.6	199708	18.0232	0.560477	0.849331
956.58	875.576		24114	198574	8.23481	0.574792	0.511839
959.681	1031.66		17914.2	458662	25.6033	0.0360044	1.07022
960.684	1031.71		3927.41	218183	55.5539	1.37806	1.04613
969.593	895.85		48112.1	201862	4.19565	0.0109465	0.265064
973.624	893.725		9962.15	118348	11.8797	0.168047	0.736969
979.577	861.832		99807	356759	3.57449	0.0681617	0.206941
999.545	831.043		169813	1.69458e+06	9.97913	0.0586214	0.399196
999.545	819.241		243518	1.13476e+06	4.65988	0.447711	0.248389
1001.55	830.783		17851.2	242309	13.5738	0.206432	0.379886
1011.64	910.172		21253.2	126747	5.96365	0.521415	0.185907
1015.67	890.489		677736	4.55829e+06	6.72577	0.185156	0.25926
1017.68	908.484		211509	2.44144e+06	11.5429	0.464071	0.709289
1017.68	907.548		179783	2.08131e+06	11.5768	0.464071	0.70904
1019.7	947.983		28512.3	206664	7.24824	0.301355	0.517787
1023.64	846.26		22922.6	351910	15.3521	0.0204543	0.151971
1025.66	862.652		74554	456428	6.12211	0.500413	0.464212
1030.68	889.798		22215.5	230027	10.3543	0.944102	0.513463
1035.64	830.926		2907.73	119112	40.9638	0.713998	1.18126
1035.64	824.15		3799.13	329674	86.7761	0.0858522	0.858059
1041.59	830.366		167228	680405	4.06872	0.239019	0.152758
1041.69	916.346		12116.9	141051	11.6409	0.219159	0.309443
1043.6	830.222		27998.1	120599	4.30739	0.487899	0.170215
1047.64	828.922		55348.2	643164	11.6203	0.0868758	0.588344
1048.64	843.497		8691.58	296504	34.1139	0.842962	0.786773
1051.67	889.621		410075	1.41146e+06	3.44196	0.118752	0.180515
1052.67	888.083		265469	952780	3.58904	0.0150414	0.162877
1053.68	889.798		71228.2	285249	4.00472	0.0904303	0.168795
1055.7	933.29		100283	655646	6.53796	0.176668	0.385567
1056.69	908.29		136411	422135	3.09457	0.00362438	0.0424408
1057.72	962.614		47654.7	370078	7.76583	0.193145	0.433696
1057.72	967.912		50441	402364	7.97693	0.190625	0.157449
1059.64	838.466		281741	2.18207e+06	7.74497	0.16573	0.528312
1060.64	838.466		158961	1.23933e+06	7.79644	0.165579	0.515294
1063.67	886.721		1.57111e+06	6.83524e+06	4.35059	0.40674	0.29181
1066.68	886.869		67917.7	321829	4.73851	0.467475	0.264762
1071.64	844.62		4621.52	152307	32.9561	0.532174	0.436997
1071.66	735.988		95.9094	103135	1075.33	0.0660885	0.975657
1071.66	715.308		4363.47	151030	34.6125	0.752718	0.861938
1072.74	993.989		12495.5	333266	26.6709	0.000768065	0.734628
1072.74	995.137		15622	398522	25.5104	0.0937848	0.745166
1079.7	922.052		42683.7	213526	5.00252	0.128065	0.175235
1079.7	922.469		36281.1	187595	5.1706	0.128065	0.184976
1083.64	839.339		1.29672e+07	4.63488e+07	3.57431	0.21611	0.0811954
1083.73	981.796		54739.4	539803	9.86134	0.381021	0.59525
1083.73	980.729		67619.2	594621	8.79367	0.381021	0.574936
1084.74	982.067		29718.9	349420	11.7575	0.328645	0.631624
1087.65	839.583		120582	451810	3.7469	0.272495	0.0489681
1093.64	726.333		13373.2	269197	20.1296	0.37693	0.758474
1095.73	981.027		98789.2	1.08197e+06	10.9523	0.255093	0.671664
1095.73	963.058		111380	690121	6.1961	0.0435723	0.603637
1095.73	962.539		123104	756985	6.14915	0.0435723	0.595059
1096.74	982.174		75596.6	798076	10.557	0.458668	0.683758
1115.63	748.418		1436.01	104349	72.6664	0.184604	0.528954
1115.63	698.74		7936.16	209109	26.3489	0.953125	0.589583
1137.61	687.4		15821.5	107173	6.77387	0.943341	0.335809
1137.61	698.701		18839.5	194079	10.3017	0.644264	0.397101
1157.73	893.818		1554.31	179089	115.221	0.0921461	0.84782
1157.73	894.124		1640.66	180141	109.798	0.0921461	0.847486

## Sheet: Downregulated in ESI+
mass to charge (m/z)	retention time	comments	N2__meanInt	N2__fold_over-acox-1	acox-1__meanInt	N2__sdev	acox-1__sdev
100.084	407.307		172054	239.912	717.153	0.427624	0.782613
109.101	402.024		630904	19.5837	32215.7	0.0117564	0.267768
109.102	402.341		598585	18.7843	31866.3	0.00907672	0.275268
117.091	407.375		166318	9.03959	18398.9	0.41315	0.303949
133.076	363.555		738767	3.50968	210494	0.126068	0.353875
148.097	407.239		133182	16.5749	8035.16	0.406121	0.196355
153.139	463.889		1.63606e+06	3.02297	541209	0.101303	0.262603
155.107	402.541		311807	22.7305	13717.6	0.0448604	0.409123
155.129	139.228		820844	15.7464	52129.1	0.395782	0.74396
156.113	122.946		3.03303e+06	4.65873	651044	0.087842	0.851873
157.097	304.566		145834	4.94	29521	0.463682	0.1258
165.127	833.453		104661	4.90609	21332.8	0.000358123	0.157636
166.134	360.038		578186	3.33204	173523	0.215395	0.213019
167.143	901.673		212548	3.30418	64327.1	0.187034	0.540127
171.113	377.395		168833	7.38705	22855.3	0.330708	0.529251
173.117	402.024		169717	23.1483	7331.75	0.108718	0.419084
173.14	122.841		1.72323e+08	3.69459	4.6642e+07	0.101177	0.838326
174.143	122.378		1.28849e+07	3.66603	3.51466e+06	0.105747	0.856501
175.14	122.398		127062	4.42936	28686.4	0.275951	0.866913
175.146	121.85		287924	4.07196	70709	0.0822992	0.844357
185.165	427.772		139194	6.15179	22626.6	0.417971	0.682515
187.155	247.8		886962	29.3163	30254.9	0.711047	0.995245
203.106	695.606		176777	10.4403	16932.2	0.957965	0.231739
209.201	724.174		348696	3.7159	93839	0.219675	0.290645
211.192	546.778		2.29518e+06	3.08723	743443	0.167676	0.120992
212.176	360.141		324830	3.55452	91385	0.257719	0.275807
212.195	546.848		175057	3.4965	50066.3	0.247323	0.185966
224.201	607.083		103245	3.23419	31922.9	0.105924	0.482971
226.216	1114.37		314092	6.29782	49873.2	0.148916	0.584285
226.216	1099.22		452926	18.747	24159.9	0.0396379	0.607476
226.216	1072.75		1.07446e+06	106.295	10108.3	0.750455	0.887172
226.216	1105.98		745208	43.0116	17325.7	0.125449	0.511216
226.216	1130.18		1.52931e+06	93.5937	16339.8	0.514841	0.82841
226.216	1138.62		450794	34.8958	12918.3	0.529211	0.710792
226.216	1064.58		1.8586e+06	272.874	6811.22	0.550011	1.43103
227.22	1105.98		116693	1911.17	61.0586	0.1358	0.23716
227.22	1064.3		236768	3877.72	61.0586	0.558463	0.23716
227.22	1130.18		193470	3168.6	61.0586	0.498017	0.23716
227.22	1073.03		134625	237.559	566.704	0.577109	1.52972
228.196	1178.8		133652	8.11645	16466.8	0.821603	0.290102
229.155	355.634		341012	4.58467	74381.1	0.364045	0.416608
229.191	365.604		130071	4.48595	28995.2	0.221214	0.158713
232.154	214.435		6.28659e+06	3.70344	1.6975e+06	0.169423	0.284073
232.154	231.38		455703	4.10859	110915	0.403359	0.57428
233.158	213.973		670734	6.56468	102173	0.279584	0.368153
233.158	202.7		155659	6.50543	23927.6	0.59023	0.639808
233.165	615.836		127267	4.95609	25678.9	0.12787	0.455852
238.216	1108.03		391949	9.76522	40137.3	0.387663	0.48465
238.216	1131.8		708716	31.4081	22564.7	0.249982	0.767646
238.216	1100.06		551862	18.3433	30085.3	0.68057	0.464879
238.216	1058.66		502287	30.7411	16339.3	0.0920513	0.228476
238.216	1086.26		301804	14.6062	20662.7	0.765873	0.612791
238.216	1123.44		797774	47.7522	16706.5	0.192484	0.0274326
238.216	1067.4		913982	56.0104	16318.1	0.233605	0.313878
239.22	1067.4		136409	346.865	393.264	0.16742	1.49957
240.207	429.634		103265	5.65898	18247.9	0.71719	0.465969
240.232	1137.82		993802	12.9009	77033.4	0.289547	0.24255
240.232	1129.59		1.91973e+06	32.1258	59756.8	0.348252	0.0311683
240.232	1098.08		4.13399e+06	105.831	39062.2	0.793563	0.483358
240.232	1152.71		3.487e+06	75.3046	46305.3	0.709621	0.446406
240.232	1089.64		4.504e+06	116.842	38547.9	0.674168	0.224361
240.232	1115.57		514142	13.0495	39399.5	0.272297	0.274186
240.232	1072.47		438800	10.5023	41781.5	0.440991	0.194252
240.232	1162.02		1.69373e+06	37.9768	44599	0.64823	0.326321
241.235	1122.88		152645	16.0759	9495.22	0.137184	0.0718159
241.235	1152.71		491404	235.016	2090.94	0.645774	1.23129
241.235	1089.64		614665	137.136	4482.16	0.741108	0.819247
241.235	1138.07		139930	14.8813	9403.09	0.22427	0.574691
241.235	1098.1		545635	93.9929	5805.07	0.752393	0.809881
241.235	1162.02		245116	73.9083	3316.48	0.447712	0.990462
250.216	1064.3		126696	55.51	2282.41	0.240844	0.890308
252.232	1131.91		609555	4.83939	125957	0.0761073	0.363124
252.232	1124.07		799207	12.1235	65922	0.246841	0.168985
252.232	1154.34		1.08331e+06	25.2619	42883.2	0.534876	0.461911
252.232	1093.59		1.61044e+06	33.5278	48032.9	0.463875	0.263622
252.232	1145.95		942040	20.9996	44859.9	0.293874	0.337522
252.232	1111.06		314793	6.58799	47782.8	0.483609	0.207247
252.232	1085.12		1.28243e+06	25.6609	49975.9	0.410433	0.159823
253.235	1093.59		237862	58.083	4095.2	0.359284	0.975798
253.235	1146.24		135599	118.621	1143.13	0.330791	1.63171
254.247	1152.78		617862	11.7371	52642	0.15116	0.352089
254.247	1160.06		723898	11.9387	60634.5	0.00411692	0.319375
254.247	1128.69		5.20005e+06	94.8722	54811.1	0.545085	0.728263
254.247	1167.46		1.68956e+06	29.5342	57207	0.261308	0.39127
254.247	1137		1.57175e+06	36.4082	43170.2	0.648318	0.240279
254.247	1183.71		564481	7.8481	71925.9	0.45805	0.444464
254.247	1104.85		623051	13.8149	45100.1	0.136545	0.256644
254.248	1192.72		2.73327e+06	73.0455	37418.8	0.370009	0.28876
255.251	1104.85		106467	82.6252	1288.55	0.0178909	1.6611
255.251	1128.49		821489	144.468	5686.29	0.601009	1.2877
255.251	1167.38		226259	34.0974	6635.66	0.222587	0.951187
258.242	1098.1		282110	16.1887	17426.4	0.868535	0.198011
264.181	407.341		509155	39.6895	12828.4	0.547905	0.254271
266.247	1177.55		4.69144e+06	39.7415	118049	0.00900178	0.222576
266.247	1149.41		3.91179e+06	6.2691	623979	0.382705	0.534543
266.247	1187.88		4.36727e+06	32.279	135297	0.453261	0.342076
266.247	1100.89		1.43265e+06	10.8694	131806	0.117898	0.314816
266.247	1126.31		8.32354e+06	29.3439	283655	0.392529	0.152362
266.247	1118.35		6.21853e+06	39.7244	156542	0.178315	0.136392
266.248	1091.39		962496	4.55107	211488	0.317638	0.166508
266.247	1110.46		3.72842e+06	22.557	165289	0.0413561	0.437
266.247	1141.51		2.00381e+06	10.7334	186688	0.721728	0.363653
267.251	1149.34		571516	5.59176	102207	0.296558	0.437991
267.251	1126.78		1.31881e+06	20.496	64344.5	0.422722	0.0399142
267.251	1188.21		772958	20.853	37067	0.395737	0.157058
267.251	1117.82		942214	22.9086	41129.4	0.130681	0.314224
267.251	1177.53		958172	21.2581	45073.3	0.00374982	0.402696
267.251	1093.87		181375	4.91951	36868.6	0.370844	0.224209
268.166	377.456		129049	5.70403	22624.2	0.649728	0.314481
268.263	1151.59		2.91028e+06	62.9477	46233.4	0.748727	0.256227
268.263	1128.49		389854	5.59988	69618.2	0.397189	0.122371
268.263	1160.33		1.17932e+06	23.2051	50821.8	0.648673	0.694532
269.136	406.791	ascr#2	1.29739e+07	55.1805	235118	0.313427	0.71385
269.266	1160.61		235877	19.6057	12031	0.451228	0.660539
270.139	407.118		1.59784e+06	120.105	13303.6	0.345142	0.682192
274.216	1060.86		167500	11.4497	14629.2	0.257052	1.21535
274.216	1051.91		162079	11.3909	14228.8	0.640607	0.899271
274.216	1099.22		138509	13.4991	10260.6	0.495478	0.24187
274.216	1113.31		185228	96.2488	1924.47	0.380571	1.67244
274.216	1121.76		249226	145.986	1707.19	0.0973163	0.101455
275.212	789.605		114479	5.81766	19677.8	0.23361	0.719786
276.232	1076.07		146520	4.04517	36221.1	0.0148536	0.155644
278.247	1149.57		484419	7.50378	64556.6	0.173537	0.144861
278.247	1104.49		1.12977e+06	11.9765	94332	0.255679	0.0278117
278.247	1081.18		245562	4.33432	56655.3	0.0117128	0.239411
278.247	1113.31		1.3476e+06	27.831	48420.8	0.504894	0.25454
278.247	1162.3		969827	26.6668	36368.3	0.266711	0.263256
278.247	1171.33		1.61567e+06	38.6587	41793.2	0.569649	0.0876202
279.11	434.579		304433	31.2224	9750.5	1.18958	0.712802
279.251	1104.79		195441	9.65414	20244.3	0.168035	0.20451
279.251	1113.31		227255	26.1227	8699.53	0.434838	0.296775
279.251	1171.62		264989	61.7322	4292.56	0.572069	0.565127
284.258	1127.56		703266	9.6859	72607.1	0.50938	0.157181
285.11	407.117		680465	102.261	6654.2	0.309839	0.625058
285.242	1093.53		1.32234e+06	149.168	8864.79	0.341851	0.886162
285.242	1037.23		234858	68.6135	3422.91	0.0893967	0.259201
285.242	1063.68		450993	200.066	2254.22	0.182132	0.860709
285.242	1104.85		554725	291.497	1903.02	0.166028	1.68401
285.242	1081.18		173149	38.842	4457.76	0.149355	0.136769
285.242	1152.43		113069	31.8642	3548.48	0.294155	0.668693
286.245	1093.87		213468	293.54	727.219	0.354483	0.820957
289.187	96.7544		204449	4.01132	50967.9	0.00243152	0.227887
294.279	1184.22		459112	8.18614	56084.1	0.283527	0.158202
294.279	1174.99		597135	10.7208	55698.5	0.0932733	0.187869
299.258	1117.79		7.85208e+06	123.354	63654.7	0.132426	0.734791
299.258	1128.46		5.42112e+06	60.4928	89616	0.444148	0.400366
299.258	1174.63		618179	9.4568	65368.8	0.169223	0.181601
299.258	1089.64		4.20445e+06	113.56	37024.2	0.593897	0.167871
299.258	1104.85		1.11066e+06	22.7156	48893.9	0.238381	0.411582
300.232	1085.5		197023	4.05484	48589.7	0.194337	0.237235
300.261	1064.86		284507	77.7482	3659.34	0.313388	1.1711
300.261	1089.64		768185	90.4987	8488.36	0.609668	0.745044
300.261	1104.85		181626	21.8736	8303.46	0.2009	0.43074
300.261	1117.82		1.38405e+06	101.637	13617.6	0.0558574	0.775689
300.261	1128.49		870269	40.6368	21415.8	0.458323	0.693876
306.279	1175.35		213035	4.62098	46101.6	0.138596	0.315919
306.279	1154.34		655542	15.2371	43022.7	0.481911	0.325003
306.279	1163.43		901827	22.9507	39294.1	0.684697	0.363914
307.282	1154.96		180573	63.4757	2844.75	0.389473	0.71768
311.258	1106.83		433775	18.7504	23134.1	0.387229	0.343847
313.273	1154.9		2.89489e+06	27.9901	103426	0.382391	0.292343
313.273	1129.62		1.4656e+06	21.0867	69503.9	0.117949	0.0829874
313.273	1192.23		815479	16.9128	48216.8	0.0511428	0.214773
313.273	1140.88		463784	11.2878	41087.1	0.247085	0.145924
313.273	1099.5		518718	9.82468	52797.5	0.690219	0.394299
314.277	1155.03		504432	16.7609	30095.8	0.394884	0.334196
314.276	1129.34		300586	29.2851	10264.1	0.152452	0.308873
316.224	352.692		312290	18.7867	16622.9	0.28227	0.387894
325.163	402.205	ascr#3	712475	59.8602	11902.3	0.416608	0.444813
325.273	1128.49		316644	3.63441	87123.8	0.0746373	0.266755
327.289	1177.47		5.88531e+06	82.8091	71070.9	0.0262777	0.615516
327.289	1152.68		3.16306e+06	48.5408	65163	0.680149	0.203629
327.289	1130.18		1.38141e+06	17.1277	80653.3	0.458776	0.19615
327.289	1123.44		917211	14.0565	65251.7	0.155871	0.483101
327.289	1192.72		1.87032e+06	29.9619	62423.2	0.390429	0.535533
327.289	1162.02		1.0137e+06	20.0751	50495.4	0.1365	0.283128
328.223	445.681		159144	12.1902	13055	0.205422	0.265465
328.263	1177.27		371130	4.82161	76972.2	0.205921	0.377084
328.263	1168.02		230759	3.76872	61229.9	0.278688	0.106723
328.292	1177.45		1.18647e+06	37.7961	31391.4	0.0574926	0.46811
328.292	1152.71		567311	26.4875	21418.1	0.6575	0.854054
328.292	1129.89		284792	29.0049	9818.77	0.32028	0.678949
328.292	1193		312995	17.1177	18284.8	0.329718	0.364832
328.292	1162.02		182223	12.1905	14947.9	0.0858217	0.305637
330.228	387.257		214458	66.098	3244.55	0.652617	0.122272
332.198	730.314		397542	14.7318	26985.4	0.787031	1.1794
332.198	708.773		219392	23.3983	9376.4	0.865406	0.874797
333.203	388.533		149654	9.6462	15514.3	0.458407	0.504267
356.157	289.357		271168	3.8752	69975.3	0.229595	0.319108
369.263	864.885		113161	11.6238	9735.3	0.605473	0.391736
375.096	796.163		208699	5.11508	40800.7	0.22097	1.0093
387.274	864.885		533326	38.2661	13937.3	0.740658	0.824611
395.279	907.049		170657	19.2336	8872.84	0.093733	0.208492
402.357	1118.44		127637	8.85437	14415.1	0.0127486	0.484449
403.127	968.557		372315	6.9324	53706.6	0.0721279	1.3452
413.289	906.769		267935	31.1759	8594.3	0.0524068	0.865043
423.213	493.455		158212	73.9536	2139.34	1.05921	0.514978
426.234	391.972		1.30022e+06	30.7252	42317.7	0.398006	1.16179
427.237	391.906		159134	22.0212	7226.44	0.43637	1.10364
431.189	391.939		5.86097e+06	13.6916	428071	0.845002	1.27425
432.193	391.906		1.02099e+06	19.0616	53562.6	0.954023	1.19343
441.321	1002.23		133222	29.1016	4577.81	0.00592827	0.996043
443.305	831.246		217983	7.13946	30532.2	0.129265	0.887409
447.329	859.844		1.94538e+07	4.20278	4.62879e+06	0.285585	0.696898
462.321	755.864		228814	4.23408	54040.9	0.0295178	0.759199
463.325	703.141		419181	3.18043	131800	0.0168298	0.661832
465.34	728.38		143123	4.43412	32277.7	0.0607193	0.969184
467.26	391.978		364353	36.3161	10032.8	0.0186761	0.994374
473.283	308.17		115171	44.789	2571.41	1.19841	1.6965
487.303	898.678		148538	3.1204	47602.2	0.0935687	0.355546
504.221	512.923		122726	50.4638	2431.95	1.04555	1.04946
505.363	882.523		132186	3.02959	43631.6	0.0487222	0.337971
515.347	830.963		113624	14.5522	7807.99	0.964698	0.638868
570.347	828.712		223820	3665.65	61.0586	0.0789194	0.23716
589.319	864.885		508019	291.799	1740.99	0.816101	1.2592
590.322	864.911		113774	21.032	5409.57	0.796274	0.175157
590.324	867.585		124803	21.6056	5776.43	0.791585	0.169949
604.433	1064.3		240257	20.6436	11638.3	0.434697	0.686834
610.379	906.769		1.01817e+06	50.463	20176.7	0.0572836	0.971203
611.382	906.769		301336	151.244	1992.38	0.0850249	1.6763
612.394	960.967		538958	124.846	4316.98	0.747847	1.71087
613.398	960.967		164514	2694.36	61.0586	0.751001	0.23716
616.433	1067.68		153751	35.9735	4274.01	0.111236	1.71066
618.448	1105.42		200212	82.9451	2413.79	0.11992	0.403564
618.449	1089.64		403705	415.094	972.561	0.683566	1.61412
619.452	1089.64		143591	2351.69	61.0586	0.655019	0.23716
619.452	1098.71		128213	243.85	525.785	0.634877	1.51399
620.428	1032.15		158393	6.44083	24592.1	0.540316	0.340989
620.428	1040.62		176580	6.79999	25967.7	0.174246	0.423127
622.379	888.711		431001	14.3976	29935.7	0.374371	0.591192
622.444	1072.75	NAMAPE	785168	14.1871	55344	0.482967	0.266156
622.444	1064.3	NAMAPE	1.43762e+06	26.8643	53514.2	0.443048	0.238979
623.382	888.083		147102	108.852	1351.39	0.316861	1.6644
623.447	1064.3		498608	27.1631	18356.1	0.463091	0.801537
623.447	1073.03		281715	14.8403	18983.1	0.33039	0.418975
624.395	945.587		790800	54.6895	14459.8	0.476873	1.25786
626.41	1023.39		139316	131.975	1055.62	0.543883	0.83094
630.449	1093.59	NAMAPE	260037	69.3899	3747.47	0.00164982	1.02726
630.449	1085.12	NAMAPE	143880	2356.43	61.0586	0.202125	0.23716
630.449	1101.47	NAMAPE	197079	48.0002	4105.8	0.250955	0.952029
632.464	1129.06		730838	114.143	6402.81	0.30696	1.16871
633.468	1129.06		278755	4565.37	61.0586	0.537565	0.23716
634.443	1059.26	NAMAPE	1.02118e+06	14.0591	72634.9	0.14376	0.361333
634.444	1067.68	NAMAPE	1.30291e+06	26.2822	49573.8	0.0889286	0.286326
635.447	1058.94		381834	12.3291	30970.1	0.0806906	0.667548
635.447	1067.4		389485	16.0941	24200.4	0.147268	0.348308
636.459	1098.08	NAMAPE	2.05249e+06	53.0569	38684.7	0.739089	0.444626
636.459	1089.64	NAMAPE	2.79769e+06	66.5112	42063.4	0.690332	0.755402
637.462	1089.64		920502	128.536	7161.43	0.698606	1.38201
637.462	1098.1		681035	54.4005	12518.9	0.681693	1.02039
637.462	1105.7		358188	38.7787	9236.71	0.240999	0.428158
638.41	1002.77		485925	84.3549	5760.49	0.0970738	1.09011
638.466	1089.64		158912	2602.61	61.0586	0.753069	0.23716
639.414	1002.51		153500	61.2799	2504.9	0.0748214	0.939539
644.425	1073.03		160499	14.2302	11278.7	0.434183	1.08861
644.425	1064.3		169354	61.186	2767.85	0.395321	1.22731
644.464	1125.66		835478	58.154	14366.7	0.450951	0.63558
646.443	1064.02		107596	9.61408	11191.5	0.241393	0.933842
646.48	1152.15		532758	140.883	3781.56	0.707196	1.2048
648.459	1093.59	NAMAPE	1.88232e+06	38.7562	48568.4	0.103686	0.26709
648.459	1085.12	NAMAPE	845672	47.6233	17757.5	0.35151	0.418677
648.459	1100.28	NAMAPE	1.59898e+06	23.7769	67249.6	0.228861	0.0982209
649.462	1085.12		328170	133.869	2451.43	0.312254	1.69476
649.462	1093.59		663966	57.625	11522.2	0.0452031	0.86887
649.462	1100.91		563598	25.3853	22201.7	0.0895999	0.310151
650.411	974.222		331211	56.3366	5879.15	0.549303	1.01378
650.475	1137.5	NAMAPE	1.52421e+06	22.7293	67059.2	0.446524	0.216406
650.474	1129.03	NAMAPE	4.94638e+06	58.3591	84757.8	0.466621	0.558688
651.478	1137.57		543011	17.3824	31239.2	0.365589	0.729248
651.478	1129.12		1.65453e+06	54.7877	30199	0.450411	1.31626
652.481	1129.06		322479	5281.47	61.0586	0.397974	0.23716
658.441	1089.64		242762	13.0083	18662.1	0.683586	0.210651
658.441	1098.1		287420	12.1953	23568	0.620141	0.433474
658.48	1163.72		257034	5.05942	50803.1	0.0339006	0.561128
659.445	1097.81		102063	39.3866	2591.31	0.726859	0.453216
660.459	1094.1		467407	6.29948	74197.7	0.373669	0.107485
662.475	1124.31	NAMAPE	6.49289e+06	44.1643	147017	0.269752	0.309259
663.478	1124.98		2.25126e+06	31.5252	71411.4	0.247429	0.231527
664.481	1125.12		399979	51.3001	7796.85	0.309449	1.35507
664.491	1151.55	NAMAPE	2.97742e+06	30.3105	98230.5	0.753829	0.182968
665.494	1151.4		850925	12.6075	67493.4	0.71269	0.496541
665.494	1160.61		551718	13.5494	40718.9	0.545286	0.264956
666.497	1152.15		234482	47.7632	4909.25	0.730025	0.571931
670.441	1093.59		189550	16.3166	11617	0.201127	0.49883
670.48	1149.36		182714	4.64385	39345.4	0.122505	0.577092
670.48	1141.16		185708	57.5553	3226.6	0.267971	0.567434
672.457	1129.06		518457	11.0377	46971.5	0.530612	0.600405
672.495	1188.17		396646	38.6668	10258	0.368481	0.692298
674.474	1113.03	NAMAPE	826372	11.7348	70420.6	0.377576	0.109927
674.474	1103.14	NAMAPE	930867	7.16746	129874	0.106242	0.679848
675.403	884.693		144972	6.14714	23583.6	0.594554	0.312076
675.478	1113.31		339981	8.63068	39392.1	0.280959	0.266358
676.49	1163.93	NAMAPE	1.60671e+06	4.8009	334668	0.040996	0.646371
676.49	1154.69	NAMAPE	2.94394e+06	22.4149	131339	0.104095	0.528589
677.493	1163.85		554410	3.9617	139942	0.175139	0.648972
677.494	1154.68		1.07103e+06	15.1355	70762.7	0.160985	0.422378
678.506	1196.9	NAMAPE	1.36847e+06	9.38964	145743	0.353948	0.389047
678.506	1192.64	NAMAPE	1.88189e+06	16.3142	115353	0.326313	0.869681
679.51	1192.8		510830	5.23425	97593.8	0.293638	0.280929
684.457	1125.12		484516	33.0403	14664.4	0.295944	0.591611
684.495	1162.87	NAMAPE	226734	119.654	1894.91	0.129104	0.725732
684.495	1171.28	NAMAPE	182914	11.1469	16409.3	0.223182	0.715896
685.46	1125.12		226606	201.997	1121.82	0.487443	0.815474
686.472	1152.15		323003	21.9582	14709.9	0.752085	0.59887
688.491	1149.63	NAMAPE	1.25045e+06	3.93717	317601	0.243402	0.459048
688.49	1141.4	NAMAPE	1.30525e+06	16.7193	78068.8	0.595203	0.392665
689.494	1149.27		504352	3.87721	130081	0.264466	0.418019
690.497	1141.16		111036	252.574	439.617	0.590842	1.47963
690.506	1186.79	NAMAPE	2.93334e+06	10.6803	274651	0.301745	0.691976
690.506	1177.24	NAMAPE	5.10992e+06	20.0796	254483	0.00925532	0.607502
691.509	1177.49		1.76416e+06	18.0361	97812.5	0.102112	0.47645
691.509	1187.58		1.05613e+06	10.2864	102672	0.370299	0.346917
692.513	1177.24		362112	9.13966	39619.8	0.0234628	0.398539
698.475	1113.31		138085	58.7104	2351.98	0.303162	1.13753
700.49	1136.65		243213	6.80754	35727	0.023819	0.412334
700.49	1128.49		457853	4.1488	110358	0.0957901	0.254577
701.494	1128.49		216096	4.71214	45859.3	0.112382	0.465168
701.494	1136.65		130320	6.16061	21153.7	0.105806	0.294738
702.506	1170.98	NAMAPE	1.23323e+06	6.52081	189122	0.184976	0.134459
702.506	1162.59	NAMAPE	1.46476e+06	15.7072	93254.2	0.166987	0.375159
703.509	1171.26		492997	6.13418	80368.8	0.28878	0.171074
708.528	1129.06		264388	4330.07	61.0586	0.678873	0.23716
710.472	1141.44		101318	5.16643	19610.9	0.424967	0.631984
712.488	1188.21		284056	5.94416	47787.4	0.570885	0.464287
712.488	1177.53		412742	9.51779	43365.3	0.175675	0.116858
720.528	1125.12		290168	218.537	1327.78	0.232609	1.64566
722.544	1152.15		168493	2759.52	61.0586	0.971941	0.23716
724.49	1115.57		184504	3.94593	46758	0.169437	0.535493
765.525	1158.8		1.68504e+06	5.90401	285406	0.241459	0.505288
808.548	1098.15		826817	3.02113	273678	0.144521	0.0724387
826.537	947.865		1.07289e+07	8.3339	1.28738e+06	0.281317	1.00471
826.537	1036.68		7.22473e+06	5.86244	1.23238e+06	0.304953	0.661557
826.538	952.35		1.46676e+07	8.46433	1.73287e+06	0.391858	0.855002
827.54	954.237		8.16246e+06	6.90084	1.18282e+06	0.416426	0.85257
827.54	948		5.17532e+06	7.44277	695349	0.349302	0.927098
827.542	1037.51		3.96704e+06	6.6521	596359	0.379034	0.620575
828.542	1019.76		1.97094e+06	11.0307	178679	0.156866	0.870731
828.544	1019.42		2.38134e+06	20.7916	114534	0.0654717	1.56668
848.519	1020.49		1.21728e+06	8.14954	149368	0.446768	0.793282
848.519	991.494		2.03401e+06	5.99431	339323	0.470959	0.875189
848.519	1020.85		1.21544e+06	7.81088	155608	0.345836	0.79624
849.519	968.892		1.20343e+06	6.306	190839	0.127878	1.03804
849.522	1020.49		568957	7.06793	80498.3	0.465303	0.946421
865.497	1009.05		104257	12.8811	8093.79	0.793261	1.51156
884.59	1008.36		1.18545e+06	4.70422	251996	0.365502	0.82608
884.59	1037.17		307247	3.8546	79709.2	0.371988	0.542923
885.593	1007.82		634440	5.44806	116452	0.356341	0.861624
