# Supplementary material for: Intestinal peroxisomal fatty acid β-oxidation regulates neural serotonin signaling through a feedback mechanism
Source: PLoS Biol. 2019 Dec 5;17(12):e3000242. doi: 10.1371/journal.pbio.3000242 (PMC6917301; doi:10.1371/journal.pbio.3000242)
Supplement: S3 Table — (XLSX) [file pbio.3000242.s012.xlsx]

## Sheet: Primers
Genotyping Primers
acox-1(ok2257) forward	ACGAGAAATCATCGGAACCTACG
acox-1(ok2257) reverse	CAGTGCATACGTGGCAACATCC
egl-2(rg4) forward	GTGGTTGATGTTGCTCACTCC
egl-2(rg4) reverse	CCGACCGTTCTACTTAATCAGG
egl-2(rg4) internal forward	TGCCTAATCACCGACGGTTC
aak-2(ok524) forward	CTATTTGCAGGAGGTTCCTCG
aak-2(ok524) reverse	GCCCTCTTCATCGGGTCTAC
Primers used to generate tissue specific rescue constructs
acox-1p gateway forward	GGGGACAACTTTGTATAGAAAAGTTGAAAAGGAACTTTTCATAATCA
acox-1p gateway reverse	GGGGACTGCTTTTTTGTACAAACTTGTCATACTAAAACTGACAAAG
vha-6p gateway forward	GGGGACAACTTTGTATAGAAAAGTTGAAGTATACTATTTATTACTC
vha-6p gateway reverse	GGGGACTGCTTTTTTGTACAAACTTGTCATTTTTTATGGGTTTTGG
dpy-7p gateway forward	GGGGACAACTTTGTATAGAAAAGTTGAATCTCATTCCACGATTTCT
dpy-7p gateway reverse	GGGGACTGCTTTTTTGTACAAACTTGTCATTTATCTGGAACAAAATGTA
acox-1(gDNA) gateway forward	GGGGACAAGTTTGTACAAAAAAGCAGGCTTGGTGCATCTCAACAAAACAATTC
acox-1(gDNA) gateway reverse	GGGGACCACTTTGTACAAGAAAGCTGGGTATAGCTTGCTCTGCCTGGCTT
Primers used to generate sense and antisense cell-specific RNAi constructs
backbone (pka460) forward	CGCTACCATTACCAACTTGTCTG
backbone (pka460) reverse	CAACTTTTCTATACAAAGTTGATGTACCCAG
backbone::flp-8p forward	ACATCAACTTTGTATAGAAAAGTTGGTTCC
flp-8p::egl-2(sense) reverse	TCCAAATCCAACTGTCGACACATTTTCTACTTGAAAAGTGTGG
flp-8p::egl-2(antisense) reverse	AAACCGAAGAGACCTCCGTTCATTTTCTACTTGAAAAGTGTGG
egl-2(antisense) forward	AACGGAGGTCTCTTCGGTTT
egl-2(antisense) reverse	CAGACAAGTTGGTAATGGTAGCGTGTCGACAGTTGGATTTGGA
egl-2(sense) forward	TGTCGACAGTTGGATTTGGA
egl-2(sense) reverse	CAGACAAGTTGGTAATGGTAGCGAACGGAGGTCTCTTCGGTTT
